# Supplementary material for: Carbonic Anhydrase 3 Overexpression Modulates Signalling Pathways Associated with Cellular Stress Resilience and Proteostasis
Source: Int J Mol Sci. 2025 Dec 15;26(24):12064. doi: 10.3390/ijms262412064 (PMC12732632; doi:10.3390/ijms262412064)
Supplement: Supplementary file 1 [file ijms-26-12064-s001.zip]

Archive with 5 entries (4 files):
- Supplementary Table files/
- Supplementary Table files/Supplementary Table 1.xlsx
- __MACOSX/Supplementary Table files/._Supplementary Table 1.xlsx
- Supplementary Table files/Supplementary Table 2.xlsx
- __MACOSX/Supplementary Table files/._Supplementary Table 2.xlsx
