# Supplementary material for: Carbonic Anhydrase 3 Overexpression Modulates Signalling Pathways Associated with Cellular Stress Resilience and Proteostasis
Source: Int J Mol Sci. 2025 Dec 15;26(24):12064. doi: 10.3390/ijms262412064 (PMC12732632; doi:10.3390/ijms262412064)
Supplement: Supplementary file 1 [file ijms-26-12064-s001.zip › Supplementary Table files/Supplementary Table 1.xlsx]

## Sheet: supplementary table 1
	Protein ID	Gene Name	Description	mut(C)_log2 fold change	mut(N)_log2 fold change	wt(C)_log2 fold change	wt(N)_log2 fold change	mut(C)_p.val	mut(N)_p.val	wt(C)_p.val	wt(N)_p.val	mut(C)_p.adj	mut(N)_p.adj	wt(C)_p.adj	wt(N)_p.adj	mut(C)_fold change	mut(N)_fold change	wt(C)_fold change	wt(N)_fold change
0	P07451	CA3	Carbonic anhydrase 3	7.6	6.95	6.11	6.17	5.16e-10	1.44e-09	6.33e-09	5.63e-09	6.11e-07	1.71e-06	7.5e-06	6.67e-06	194.012	123.64	69.0706	72.0037
1	P49792	RANBP2	E3 SUMO-protein ligase RanBP2	8.5	7.9	4.36	7.08	3.92e-07	8.55e-07	0.000261	2.67e-06	0.000232	0.000507	0.154	0.00158	362.039	238.856	20.5348	135.298
2	P55957	BID	BH3-interacting domain death agonist	-1.24	-0.708	-0.739	-0.702	9.64e-05	0.00663	0.00511	0.00697	0.0381	0.999	0.997	0.953	0.423373	0.612168	0.599155	0.614719
3	Q99543-2	DNAJC2	Isoform 2 of DnaJ homolog subfamily C member 2	5.36	4.53	2.01	3.58	0.00014	0.000575	0.0618	0.00324	0.0416	0.227	0.997	0.64	41.0696	23.1029	4.02782	11.9588
4	A6NCE7	MAP1LC3B2	Microtubule-associated protein 1 light chain 3 beta 2	0.158	0.308	-0.139	0.0349	0.75	0.537	0.779	0.944	0.999	0.999	0.997	0.998	1.11574	1.23799	0.908148	1.02449
5	A6NIZ1	RAP1BL	Ras-related protein Rap-1b-like protein	0.659	0.663	0.403	0.159	0.202	0.2	0.426	0.75	0.999	0.999	0.997	0.998	1.57899	1.58337	1.32225	1.11651
6	A8MWD9	SNRPGP15	Putative small nuclear ribonucleoprotein G-like protein 15	0.661	0.433	0.539	0.695	0.066	0.209	0.125	0.0546	0.999	0.999	0.997	0.998	1.58118	1.35004	1.45297	1.61888
7	B5ME19	EIF3CL	Eukaryotic translation initiation factor 3 subunit C-like protein	0.108	-0.235	0.242	-0.15	0.908	0.803	0.796	0.873	0.999	0.999	0.997	0.998	1.07773	0.849685	1.18263	0.90125
8	E9PAV3-2	NACA	Isoform skNAC-2 of Nascent polypeptide-associated complex subunit alpha, muscle-specific form	0.29	0.289	0.283	0.27	0.225	0.226	0.235	0.256	0.999	0.999	0.997	0.998	1.22264	1.22179	1.21672	1.20581
9	O00116	AGPS	Alkyldihydroxyacetonephosphate synthase, peroxisomal	0.368	-0.202	0.151	-0.15	0.534	0.731	0.797	0.798	0.999	0.999	0.997	0.998	1.29056	0.869345	1.11034	0.90125
10	O00148	DDX39A	ATP-dependent RNA helicase DDX39A	0.395	0.412	0.749	0.552	0.525	0.508	0.239	0.379	0.999	0.999	0.997	0.998	1.31494	1.33053	1.68063	1.46612
11	O00151	PDLIM1	PDZ and LIM domain protein 1	-0.175	-0.304	-0.0113	-0.012	0.408	0.161	0.957	0.954	0.999	0.999	0.997	0.998	0.885768	0.810003	0.992198	0.991717
12	O00154-4	ACOT7	Isoform 4 of Cytosolic acyl coenzyme A thioester hydrolase	0.133	0.239	0.208	-0.184	0.707	0.502	0.558	0.603	0.999	0.999	0.997	0.998	1.09657	1.18017	1.15509	0.880259
13	O00170	AIP	AH receptor-interacting protein	-0.0151	0.122	-0.123	0.187	0.972	0.774	0.773	0.661	0.999	0.999	0.997	0.998	0.989588	1.08824	0.918276	1.13839
14	O00178	GTPBP1	GTP-binding protein 1	0.403	1.17	0.631	1.1	0.537	0.0905	0.339	0.109	0.999	0.999	0.997	0.998	1.32225	2.25012	1.54864	2.14355
15	O00193	SMAP	Small acidic protein	0.12	-0.00109	-0.0163	0.00508	0.526	0.995	0.931	0.978	0.999	0.999	0.997	0.998	1.08673	0.999245	0.988765	1.00353
16	O00231-2	PSMD11	Isoform 2 of 26S proteasome non-ATPase regulatory subunit 11	-0.0869	-0.0314	-0.384	-0.38	0.81	0.931	0.299	0.305	0.999	0.999	0.997	0.998	0.941544	0.97847	0.76631	0.768438
17	O00244	ATOX1	Copper transport protein ATOX1	0.113	0.196	0.108	-0.599	0.84	0.726	0.847	0.295	0.999	0.999	0.997	0.998	1.08147	1.14552	1.07773	0.660211
18	O00264	PGRMC1	Membrane-associated progesterone receptor component 1	-0.292	-0.0963	0.198	-0.152	0.473	0.811	0.625	0.705	0.999	0.999	0.997	0.998	0.816769	0.935429	1.14711	0.900002
19	O00267-2	SUPT5H	Isoform 2 of Transcription elongation factor SPT5	-0.339	-0.35	0.0545	-0.277	0.481	0.467	0.909	0.563	0.999	0.999	0.997	0.998	0.790589	0.784584	1.0385	0.825305
20	O00273-2	DFFA	Isoform DFF35 of DNA fragmentation factor subunit alpha	-0.232	0.216	-0.183	-0.0734	0.327	0.36	0.435	0.752	0.999	0.999	0.997	0.998	0.851454	1.16151	0.880869	0.950396
21	O00299	CLIC1	Chloride intracellular channel protein 1	-0.13	-0.294	0.0461	-0.0893	0.467	0.114	0.794	0.614	0.999	0.999	0.997	0.998	0.913831	0.815637	1.03247	0.939979
22	O00303	EIF3F	Eukaryotic translation initiation factor 3 subunit F	0.376	0.12	0.237	-0.261	0.265	0.714	0.475	0.432	0.999	0.999	0.997	0.998	1.29774	1.08673	1.17854	0.834509
23	O00410-3	IPO5	Isoform 3 of Importin-5	-0.00089	0.0741	0.0899	0.0334	0.998	0.858	0.828	0.936	0.999	0.999	0.997	0.998	0.999383	1.0527	1.0643	1.02342
24	O00487	PSMD14	26S proteasome non-ATPase regulatory subunit 14	-0.279	0.0445	-0.0092	-0.0589	0.496	0.913	0.982	0.884	0.999	0.999	0.997	0.998	0.824162	1.03133	0.993643	0.959996
25	O00764-2	PDXK	Isoform 2 of Pyridoxal kinase	0.274	-0.079	0.454	0.236	0.39	0.802	0.165	0.458	0.999	0.999	0.997	0.998	1.20916	0.946714	1.36983	1.17772
26	O14602	EIF1AY	Eukaryotic translation initiation factor 1A, Y-chromosomal	0.078	0.0671	0.0287	0.157	0.598	0.649	0.845	0.295	0.999	0.999	0.997	0.998	1.05555	1.04761	1.02009	1.11497
27	O14647-2	CHD2	Isoform 2 of Chromodomain-helicase-DNA-binding protein 2	0.747	0.11	0.888	0.00993	0.46	0.912	0.383	0.992	0.999	0.999	0.997	0.998	1.6783	1.07923	1.85061	1.00691
28	O14737	PDCD5	Programmed cell death protein 5	0.422	0.332	-0.188	0.317	0.245	0.355	0.596	0.375	0.999	0.999	0.997	0.998	1.33978	1.25876	0.877822	1.24574
29	O14744	PRMT5	Protein arginine N-methyltransferase 5	-0.0756	-0.0203	0.23	-0.207	0.768	0.937	0.376	0.425	0.999	0.999	0.997	0.998	0.948947	0.986028	1.17283	0.866337
30	O14745	NHERF1	Na(+)/H(+) exchange regulatory cofactor NHE-RF1	-0.204	-0.0786	-0.0403	-0.072	0.417	0.751	0.871	0.772	0.999	0.999	0.997	0.998	0.86814	0.946976	0.972453	0.951318
31	O14773-2	TPP1	Isoform 2 of Tripeptidyl-peptidase 1	0.0666	-0.427	-0.0151	-0.154	0.859	0.266	0.968	0.681	0.999	0.999	0.997	0.998	1.04725	0.743807	0.989588	0.898755
32	O14776-2	TCERG1	Isoform 2 of Transcription elongation regulator 1	-0.573	-0.464	-0.355	-1.04	0.515	0.597	0.685	0.248	0.999	0.999	0.997	0.998	0.672217	0.724973	0.78187	0.486327
33	O14818	PSMA7	Proteasome subunit alpha type-7	-0.0834	-0.21	-0.261	-0.132	0.603	0.203	0.121	0.417	0.999	0.999	0.997	0.998	0.943831	0.864537	0.834509	0.912565
34	O14828	SCAMP3	Secretory carrier-associated membrane protein 3	0.334	0.21	0.268	0.233	0.387	0.583	0.485	0.543	0.999	0.999	0.997	0.998	1.2605	1.15669	1.20414	1.17528
35	O14880	MGST3	Glutathione S-transferase 3, mitochondrial	-0.443	-0.137	-0.0418	-0.532	0.183	0.669	0.896	0.115	0.999	0.999	0.997	0.998	0.735603	0.909408	0.971442	0.691595
36	O14929-2	HAT1	Isoform B of Histone acetyltransferase type B catalytic subunit	0.281	-0.158	-0.0956	-0.651	0.47	0.683	0.804	0.109	0.999	0.999	0.997	0.998	1.21504	0.896267	0.935883	0.636839
37	O14950	MYL12B	Myosin regulatory light chain 12B	-0.483	-0.356	-0.403	-0.191	0.174	0.308	0.251	0.579	0.999	0.999	0.997	0.998	0.715488	0.781328	0.756284	0.875998
38	O14979-2	HNRNPDL	Isoform 2 of Heterogeneous nuclear ribonucleoprotein D-like	-0.322	-0.353	-0.131	-0.575	0.408	0.366	0.734	0.152	0.999	0.999	0.997	0.998	0.79996	0.782954	0.913198	0.671286
39	O14980	XPO1	Exportin-1	-0.236	-0.209	-0.378	-0.125	0.666	0.703	0.492	0.819	0.999	0.999	0.997	0.998	0.849096	0.865137	0.769504	0.917004
40	O15042-2	U2SURP	Isoform 2 of U2 snRNP-associated SURP motif-containing protein	0.222	0.0682	0.0237	0.162	0.48	0.827	0.939	0.604	0.999	0.999	0.997	0.998	1.16635	1.04841	1.01656	1.11884
41	O15067	PFAS	Phosphoribosylformylglycinamidine synthase	-0.093	-0.118	-0.138	-0.0728	0.558	0.459	0.39	0.646	0.999	0.999	0.997	0.998	0.937571	0.921464	0.908778	0.950791
42	O15116	LSM1	U6 snRNA-associated Sm-like protein LSm1	-0.058	-0.323	-0.166	-0.19	0.845	0.288	0.578	0.526	0.999	0.999	0.997	0.998	0.960595	0.799406	0.89131	0.876606
43	O15126	SCAMP1	Secretory carrier-associated membrane protein 1	-0.461	-0.00884	0.853	-0.238	0.69	0.994	0.464	0.836	0.999	0.999	0.997	0.998	0.726483	0.993891	1.80625	0.84792
44	O15127	SCAMP2	Secretory carrier-associated membrane protein 2	0.106	0.263	-0.048	0.0497	0.631	0.247	0.827	0.821	0.999	0.999	0.997	0.998	1.07624	1.19997	0.967276	1.03505
45	O15144	ARPC2	Actin-related protein 2/3 complex subunit 2	0.663	0.807	0.436	0.58	0.222	0.143	0.414	0.282	0.999	0.999	0.997	0.998	1.58337	1.74957	1.35285	1.49485
46	O15160-2	POLR1C	Isoform 2 of DNA-directed RNA polymerases I and III subunit RPAC1	-0.932	-0.676	-1.31	-0.39	0.0991	0.219	0.0277	0.469	0.999	0.999	0.997	0.998	0.524131	0.625898	0.403321	0.76313
47	O15173-2	PGRMC2	Isoform 2 of Membrane-associated progesterone receptor component 2	-0.0761	0.0605	-0.323	0.0049	0.813	0.851	0.324	0.988	0.999	0.999	0.997	0.998	0.948619	1.04283	0.799406	1.0034
48	O15347	HMGB3	High mobility group protein B3	-0.103	0.0861	0.0219	-0.0189	0.53	0.599	0.893	0.908	0.999	0.999	0.997	0.998	0.931095	1.0615	1.0153	0.986985
49	O15355	PPM1G	Protein phosphatase 1G	-0.105	-0.14	-0.276	-0.0651	0.636	0.53	0.227	0.769	0.999	0.999	0.997	0.998	0.929805	0.907519	0.825878	0.955879
50	O15372	EIF3H	Eukaryotic translation initiation factor 3 subunit H	0.103	-0.126	-0.105	-0.159	0.83	0.794	0.827	0.742	0.999	0.999	0.997	0.998	1.074	0.916369	0.929805	0.895646
51	O15498-2	YKT6	Isoform 2 of Synaptobrevin homolog YKT6	0.2	-1.52	-1.58	-0.284	0.874	0.239	0.223	0.821	0.999	0.999	0.997	0.998	1.1487	0.348686	0.334482	0.821311
52	O43143	DHX15	ATP-dependent RNA helicase DHX15	0.0446	-0.081	-0.0451	0.0456	0.804	0.653	0.801	0.799	0.999	0.999	0.997	0.998	1.0314	0.945402	0.969223	1.03211
53	O43169	CYB5B	Cytochrome b5 type B	0.0925	-0.203	-0.236	0.0886	0.722	0.44	0.371	0.733	0.999	0.999	0.997	0.998	1.06622	0.868742	0.849096	1.06334
54	O43175	PHGDH	D-3-phosphoglycerate dehydrogenase	0.313	-0.000948	0.224	-0.11	0.306	0.997	0.459	0.715	0.999	0.999	0.997	0.998	1.24229	0.999343	1.16797	0.926588
55	O43353-2	RIPK2	Isoform 2 of Receptor-interacting serine/threonine-protein kinase 2	0.888	4.27	0.736	1.16	0.529	0.00892	0.601	0.413	0.999	0.999	0.997	0.998	1.85061	19.2929	1.66555	2.23457
56	O43390-2	HNRNPR	Isoform 2 of Heterogeneous nuclear ribonucleoprotein R	0.379	0.343	0.546	-0.336	0.815	0.832	0.737	0.836	0.999	0.999	0.997	0.998	1.30044	1.26839	1.46003	0.792235
57	O43396	TXNL1	Thioredoxin-like protein 1	0.156	0.0355	-0.0508	-0.0338	0.706	0.931	0.902	0.935	0.999	0.999	0.997	0.998	1.11419	1.02491	0.965401	0.976844
58	O43399-2	TPD52L2	Isoform 2 of Tumor protein D54	0.155	0.334	0.349	0.558	0.6	0.269	0.249	0.077	0.999	0.999	0.997	0.998	1.11342	1.2605	1.27368	1.47223
59	O43447	PPIH	Peptidyl-prolyl cis-trans isomerase H	-0.51	0.0498	0.38	-0.269	0.154	0.885	0.28	0.437	0.999	0.999	0.997	0.998	0.702222	1.03512	1.30134	0.829895
60	O43488	AKR7A2	Aflatoxin B1 aldehyde reductase member 2	-0.299	-0.956	0.905	-0.757	0.819	0.467	0.491	0.563	0.999	0.999	0.997	0.998	0.812816	0.515484	1.87254	0.591726
61	O43491-3	EPB41L2	Isoform 3 of Band 4.1-like protein 2	-0.473	-0.601	-0.409	-0.28	0.265	0.163	0.332	0.502	0.999	0.999	0.997	0.998	0.720465	0.659297	0.753145	0.823591
62	O43504	LAMTOR5	Ragulator complex protein LAMTOR5	0.304	0.321	0.378	0.599	0.397	0.372	0.297	0.11	0.999	0.999	0.997	0.998	1.23456	1.2492	1.29954	1.51467
63	O43583	DENR	Density-regulated protein	-0.486	-0.201	-0.392	-0.223	0.0213	0.294	0.0539	0.248	0.999	0.999	0.997	0.998	0.714002	0.869947	0.762072	0.856782
64	O43598-2	DNPH1	Isoform 2 of 5-hydroxymethyl-dUMP N-hydrolase	0.0689	0.142	-0.1	0.0984	0.85	0.698	0.784	0.787	0.999	0.999	0.997	0.998	1.04892	1.10343	0.933033	1.07059
65	O43681	GET3	ATPase GET3	-0.374	-0.71	-0.214	-0.671	0.339	0.0834	0.58	0.0995	0.999	0.999	0.997	0.998	0.77164	0.61132	0.862144	0.628071
66	O43684-2	BUB3	Isoform 2 of Mitotic checkpoint protein BUB3	0.00038	0.054	0.187	-0.182	0.999	0.808	0.406	0.419	0.999	0.999	0.997	0.998	1.00026	1.03814	1.13839	0.88148
67	O43707	ACTN4	Alpha-actinin-4	0.18	-0.0687	0.0415	-0.0575	0.488	0.789	0.872	0.823	0.999	0.999	0.997	0.998	1.13288	0.953497	1.02918	0.960928
68	O43719	HTATSF1	17S U2 SnRNP complex component HTATSF1	0.118	-0.193	0.0791	0.0967	0.576	0.365	0.707	0.646	0.999	0.999	0.997	0.998	1.08523	0.874785	1.05636	1.06932
69	O43765	SGTA	Small glutamine-rich tetratricopeptide repeat-containing protein alpha	-0.239	-0.864	-0.421	-0.219	0.815	0.404	0.681	0.831	0.999	0.999	0.997	0.998	0.847332	0.549427	0.746907	0.859161
70	O43768-2	ENSA	Isoform 2 of Alpha-endosulfine	0.165	-0.154	0.125	0.389	0.499	0.529	0.608	0.127	0.999	0.999	0.997	0.998	1.12117	0.898755	1.09051	1.30949
71	O43776	NARS1	Asparagine--tRNA ligase, cytoplasmic	0.00727	-0.118	0.0602	-0.0469	0.967	0.508	0.735	0.791	0.999	0.999	0.997	0.998	1.00505	0.921464	1.04261	0.968014
72	O43809	NUDT21	Cleavage and polyadenylation specificity factor subunit 5	-0.0111	-0.0197	-0.225	0.286	0.976	0.957	0.539	0.436	0.999	0.999	0.997	0.998	0.992336	0.986438	0.855595	1.21926
73	O43813	LANCL1	Glutathione S-transferase LANCL1	0.15	-0.0558	0.0822	-0.366	0.749	0.905	0.861	0.439	0.999	0.999	0.997	0.998	1.10957	0.962061	1.05863	0.775931
74	O43837-2	IDH3B	Isoform A of Isocitrate dehydrogenase [NAD] subunit beta, mitochondrial	-0.0899	0.459	-0.546	0.295	0.926	0.637	0.576	0.762	0.999	0.999	0.997	0.998	0.939588	1.37459	0.684916	1.22688
75	O43852-2	CALU	Isoform 2 of Calumenin	-0.0227	-0.026	0.0932	-0.0648	0.973	0.969	0.888	0.922	0.999	0.999	0.997	0.998	0.984389	0.98214	1.06673	0.956078
76	O43865-2	AHCYL1	Isoform 2 of S-adenosylhomocysteine hydrolase-like protein 1	-0.345	-0.297	0.412	-0.455	0.294	0.364	0.215	0.174	0.999	0.999	0.997	0.998	0.787308	0.813943	1.33053	0.72951
77	O60256-2	PRPSAP2	Isoform 2 of Phosphoribosyl pyrophosphate synthase-associated protein 2	0.911	0.777	0.559	1.12	0.244	0.317	0.467	0.158	0.999	0.999	0.997	0.998	1.88035	1.71356	1.47325	2.17347
78	O60271-2	SPAG9	Isoform 2 of C-Jun-amino-terminal kinase-interacting protein 4	-0.266	0.186	-0.0852	-0.167	0.51	0.643	0.831	0.678	0.999	0.999	0.997	0.998	0.831622	1.13761	0.942654	0.890693
79	O60488-2	ACSL4	Isoform Short of Long-chain-fatty-acid--CoA ligase 4	0.506	0.786	0.116	-0.374	0.695	0.545	0.928	0.772	0.999	0.999	0.997	0.998	1.42011	1.72429	1.08373	0.77164
80	O60493-4	SNX3	Isoform 4 of Sorting nexin-3	-0.451	-0.955	-0.516	-0.611	0.496	0.162	0.437	0.359	0.999	0.999	0.997	0.998	0.731536	0.515842	0.699308	0.654743
81	O60506-2	SYNCRIP	Isoform 2 of Heterogeneous nuclear ribonucleoprotein Q	-0.362	-0.0635	0.0728	-0.254	0.382	0.876	0.858	0.536	0.999	0.999	0.997	0.998	0.778085	0.95694	1.05176	0.838568
82	O60664-3	PLIN3	Isoform 3 of Perilipin-3	-0.0436	-0.0318	0.43	-0.0672	0.877	0.91	0.146	0.812	0.999	0.999	0.997	0.998	0.970231	0.978199	1.34723	0.954489
83	O60749	SNX2	Sorting nexin-2	-0.147	-0.143	-0.069	-0.206	0.393	0.406	0.684	0.237	0.999	0.999	0.997	0.998	0.903127	0.905634	0.953299	0.866938
84	O60814	H2BC12	Histone H2B type 1-K	-0.762	-1.1	-0.418	-0.997	0.209	0.0788	0.48	0.108	0.999	0.999	0.997	0.998	0.589678	0.466516	0.748461	0.501041
85	O60831	PRAF2	PRA1 family protein 2	0.321	0.132	0.0992	0.0406	0.14	0.528	0.634	0.845	0.999	0.999	0.997	0.998	1.2492	1.09581	1.07118	1.02854
86	O60841	EIF5B	Eukaryotic translation initiation factor 5B	-0.0935	-0.291	-0.449	-0.261	0.789	0.411	0.213	0.459	0.999	0.999	0.997	0.998	0.937246	0.817335	0.73255	0.834509
87	O60869-2	EDF1	Isoform 2 of Endothelial differentiation-related factor 1	0.23	0.477	0.00248	-0.00601	0.657	0.364	0.996	0.991	0.999	0.999	0.998	0.998	1.17283	1.39185	1.00172	0.995843
88	O60888-2	CUTA	Isoform A of Protein CutA	0.813	-0.293	0.412	0.81	0.0281	0.385	0.229	0.0286	0.999	0.999	0.997	0.998	1.75686	0.816203	1.33053	1.75321
89	O75131	CPNE3	Copine-3	0.115	-0.0186	0.0534	-0.114	0.568	0.926	0.789	0.571	0.999	0.999	0.997	0.998	1.08298	0.98719	1.03771	0.924023
90	O75223	GGCT	Gamma-glutamylcyclotransferase	-0.271	-0.778	0.185	-0.578	0.615	0.164	0.73	0.293	0.999	0.999	0.997	0.998	0.828745	0.583175	1.13682	0.669892
91	O75312	ZPR1	Zinc finger protein ZPR1	-0.353	0.543	0.3	0.094	0.409	0.212	0.48	0.823	0.999	0.999	0.997	0.998	0.782954	1.457	1.23114	1.06733
92	O75347	TBCA	Tubulin-specific chaperone A	-0.55	-0.191	-0.365	-0.366	0.0599	0.485	0.193	0.192	0.999	0.999	0.997	0.998	0.68302	0.875998	0.776469	0.775931
93	O75352-2	MPDU1	Isoform 2 of Mannose-P-dolichol utilization defect 1 protein	0.613	0.0802	0.157	0.681	0.159	0.848	0.706	0.121	0.999	0.999	0.997	0.998	1.52944	1.05716	1.11497	1.60325
94	O75368	SH3BGRL	Adapter SH3BGRL	-0.424	-0.201	-0.00358	-0.308	0.0378	0.29	0.985	0.115	0.999	0.999	0.997	0.998	0.745355	0.869947	0.997522	0.807761
95	O75369-2	FLNB	Isoform 2 of Filamin-B	-0.0771	-0.159	-0.359	-0.124	0.859	0.715	0.416	0.776	0.999	0.999	0.997	0.998	0.947961	0.895646	0.779705	0.91764
96	O75390	CS	Citrate synthase, mitochondrial	-0.0765	0.0924	-0.158	-0.0144	0.796	0.755	0.596	0.961	0.999	0.999	0.997	0.998	0.948356	1.06614	0.896267	0.990068
97	O75396	SEC22B	Vesicle-trafficking protein SEC22b	0.0487	-0.0105	0.129	-0.0395	0.891	0.976	0.717	0.911	0.999	0.999	0.997	0.998	1.03433	0.992748	1.09354	0.972992
98	O75439	PMPCB	Mitochondrial-processing peptidase subunit beta	-0.32	-0.892	-0.393	-0.732	0.667	0.242	0.598	0.333	0.999	0.999	0.997	0.998	0.80107	0.538867	0.761544	0.602069
99	O75521-2	ECI2	Isoform 2 of Enoyl-CoA delta isomerase 2	0.106	0.143	-0.183	0.134	0.817	0.757	0.692	0.772	0.999	0.999	0.997	0.998	1.07624	1.1042	0.880869	1.09733
100	O75531	BANF1	Barrier-to-autointegration factor	-0.518	-0.764	-0.444	0.775	0.384	0.207	0.453	0.201	0.999	0.999	0.997	0.998	0.698339	0.588861	0.735094	1.71119
101	O75534-2	CSDE1	Isoform 2 of Cold shock domain-containing protein E1	0.264	0.323	0.453	0.113	0.2	0.123	0.0383	0.572	0.999	0.999	0.997	0.998	1.2008	1.25093	1.36888	1.08147
102	O75607	NPM3	Nucleoplasmin-3	-0.249	-0.235	-0.0666	-0.0104	0.126	0.146	0.668	0.946	0.999	0.999	0.997	0.998	0.841479	0.849685	0.954886	0.992817
103	O75608-2	LYPLA1	Isoform 2 of Acyl-protein thioesterase 1	0.0659	0.64	0.191	0.41	0.84	0.0682	0.56	0.223	0.999	0.999	0.997	0.998	1.04674	1.55833	1.14155	1.32869
104	O75629	CREG1	Protein CREG1	0.356	0.309	0.684	0.0149	0.588	0.637	0.306	0.982	0.999	0.999	0.997	0.998	1.27987	1.23885	1.60659	1.01038
105	O75663	TIPRL	TIP41-like protein	-0.237	0.128	-0.291	-0.245	0.422	0.661	0.327	0.407	0.999	0.999	0.997	0.998	0.848508	1.09278	0.817335	0.843816
106	O75688-2	PPM1B	Isoform Beta-2 of Protein phosphatase 1B	0.688	0.639	-0.238	0.367	0.239	0.273	0.676	0.521	0.999	0.999	0.997	0.998	1.61105	1.55725	0.84792	1.28967
107	O75821	EIF3G	Eukaryotic translation initiation factor 3 subunit G	-0.242	-0.175	-0.103	-0.15	0.462	0.594	0.753	0.646	0.999	0.999	0.997	0.998	0.845572	0.885768	0.931095	0.90125
108	O75822-3	EIF3J	Isoform 3 of Eukaryotic translation initiation factor 3 subunit J	-0.0521	-0.249	-0.0855	-0.0682	0.762	0.164	0.62	0.692	0.999	0.999	0.997	0.998	0.964531	0.841479	0.942458	0.953827
109	O75832	PSMD10	26S proteasome non-ATPase regulatory subunit 10	0.383	0.366	0.609	0.197	0.293	0.314	0.106	0.582	0.999	0.999	0.997	0.998	1.30405	1.28877	1.5252	1.14631
110	O75844	ZMPSTE24	CAAX prenyl protease 1 homolog	0.00882	0.0978	0.197	0.0959	0.976	0.743	0.512	0.748	0.999	0.999	0.997	0.998	1.00613	1.07014	1.14631	1.06873
111	O75874	IDH1	Isocitrate dehydrogenase [NADP] cytoplasmic	-0.0805	-0.0611	0.0298	-0.0948	0.584	0.677	0.838	0.52	0.999	0.999	0.997	0.998	0.94573	0.958533	1.02087	0.936402
112	O75915	ARL6IP5	PRA1 family protein 3	-0.352	0.156	-0.35	-0.348	0.41	0.711	0.412	0.415	0.999	0.999	0.997	0.998	0.783497	1.11419	0.784584	0.785673
113	O75937	DNAJC8	DnaJ homolog subfamily C member 8	-0.112	0.42	0.0978	0.228	0.866	0.531	0.883	0.733	0.999	0.999	0.997	0.998	0.925304	1.33793	1.07014	1.17121
114	O75947-2	ATP5PD	Isoform 2 of ATP synthase peripheral stalk subunit d, mitochondrial	-0.487	-0.0462	-0.428	-0.426	0.266	0.914	0.326	0.329	0.999	0.999	0.997	0.998	0.713507	0.968484	0.743291	0.744323
115	O76003	GLRX3	Glutaredoxin-3	0.0244	-0.106	-0.107	0.021	0.873	0.49	0.486	0.891	0.999	0.999	0.997	0.998	1.01706	0.929161	0.928517	1.01466
116	O94776-2	MTA2	Isoform 2 of Metastasis-associated protein MTA2	-0.39	-0.349	-0.147	-0.436	0.304	0.356	0.692	0.253	0.999	0.999	0.997	0.998	0.76313	0.785128	0.903127	0.739181
117	O94903	PLPBP	Pyridoxal phosphate homeostasis protein	0.399	0.319	0.233	0.0579	0.0907	0.167	0.304	0.794	0.999	0.999	0.997	0.998	1.31859	1.24747	1.17528	1.04095
118	O94992	HEXIM1	Protein HEXIM1	0.0543	0.196	0.258	0.456	0.934	0.765	0.694	0.49	0.999	0.999	0.997	0.998	1.03836	1.14552	1.19582	1.37173
119	O95104-2	SCAF4	Isoform 2 of SR-related and CTD-associated factor 4	-0.0873	-0.342	0.0205	0.217	0.798	0.326	0.952	0.528	0.999	0.999	0.997	0.998	0.941283	0.788947	1.01431	1.16231
120	O95197-2	RTN3	Isoform 2 of Reticulon-3	0.322	0.0947	0.255	0.521	0.52	0.849	0.609	0.305	0.999	0.999	0.997	0.998	1.25006	1.06784	1.19334	1.43495
121	O95202	LETM1	Mitochondrial proton/calcium exchanger protein	-0.0177	-0.0116	-0.129	0.00794	0.933	0.956	0.546	0.97	0.999	0.999	0.997	0.998	0.987806	0.991992	0.914465	1.00552
122	O95218-2	ZRANB2	Isoform 2 of Zinc finger Ran-binding domain-containing protein 2	0.19	-0.133	0.348	-0.154	0.544	0.67	0.274	0.622	0.999	0.999	0.997	0.998	1.14076	0.911933	1.27279	0.898755
123	O95232	LUC7L3	Luc7-like protein 3	-0.216	0.111	-0.0179	0.143	0.809	0.901	0.984	0.873	0.999	0.999	0.997	0.998	0.860949	1.07998	0.987669	1.1042
124	O95292	VAPB	Vesicle-associated membrane protein-associated protein B/C	0.875	0.858	0.64	0.132	0.0441	0.0478	0.126	0.74	0.999	0.999	0.997	0.998	1.83401	1.81252	1.55833	1.09581
125	O95373	IPO7	Importin-7	0.196	0.032	0.191	-0.0626	0.428	0.896	0.438	0.798	0.999	0.999	0.997	0.998	1.14552	1.02243	1.14155	0.957537
126	O95400	CD2BP2	CD2 antigen cytoplasmic tail-binding protein 2	-0.344	0.315	0.0726	-0.11	0.509	0.546	0.888	0.831	0.999	0.999	0.997	0.998	0.787854	1.24401	1.05161	0.926588
127	O95456-2	PSMG1	Isoform 2 of Proteasome assembly chaperone 1	0.129	0.209	-0.0969	0.273	0.722	0.565	0.788	0.454	0.999	0.999	0.997	0.998	1.09354	1.15589	0.93504	1.20832
128	O95757	HSPA4L	Heat shock 70 kDa protein 4L	-0.0664	-0.079	-0.0819	-0.102	0.816	0.782	0.775	0.721	0.999	0.999	0.997	0.998	0.955018	0.946714	0.944813	0.93174
129	O95777	LSM8	U6 snRNA-associated Sm-like protein LSm8	-0.288	-0.261	-0.809	-0.117	0.564	0.601	0.121	0.814	0.999	0.999	0.997	0.998	0.819037	0.834509	0.570777	0.922103
130	O95801	TTC4	Tetratricopeptide repeat protein 4	-0.254	0.38	-0.679	-0.414	0.618	0.458	0.196	0.42	0.999	0.999	0.997	0.998	0.838568	1.30134	0.624598	0.75054
131	O95817	BAG3	BAG family molecular chaperone regulator 3	-0.195	0.0676	0.289	0.127	0.8	0.93	0.709	0.869	0.999	0.999	0.997	0.998	0.873573	1.04797	1.22179	1.09202
132	O95831-2	AIFM1	Isoform 2 of Apoptosis-inducing factor 1, mitochondrial	0.623	0.856	0.776	0.573	0.0895	0.026	0.0401	0.115	0.999	0.999	0.997	0.998	1.54007	1.81001	1.71238	1.48761
133	O95861-2	BPNT1	Isoform 2 of 3'(2'),5'-bisphosphate nucleotidase 1	-0.034	-0.422	-0.112	-0.00563	0.922	0.238	0.747	0.987	0.999	0.999	0.997	0.998	0.976709	0.746389	0.925304	0.996105
134	O95881	TXNDC12	Thioredoxin domain-containing protein 12	0.899	1.72	0.641	0.434	0.297	0.0586	0.452	0.608	0.999	0.999	0.997	0.998	1.86477	3.29436	1.55941	1.35097
135	O96005-3	CLPTM1	Isoform 2 of Putative lipid scramblase CLPTM1	-0.0967	0.0937	-0.0333	-0.149	0.855	0.86	0.95	0.779	0.999	0.999	0.997	0.998	0.93517	1.0671	0.977183	0.901875
136	O96008-2	TOMM40	Isoform 2 of Mitochondrial import receptor subunit TOM40 homolog	-0.2	-0.479	-0.12	-0.391	0.755	0.461	0.851	0.545	0.999	0.999	0.997	0.998	0.870551	0.717475	0.920188	0.762601
137	O96019	ACTL6A	Actin-like protein 6A	-0.597	-0.0961	-0.206	0.12	0.182	0.823	0.634	0.782	0.999	0.999	0.997	0.998	0.661127	0.935559	0.866938	1.08673
138	P00167	CYB5A	Cytochrome b5	0.101	0.0847	-0.107	0.0182	0.667	0.718	0.648	0.938	0.999	0.999	0.997	0.998	1.07252	1.06047	0.928517	1.0127
139	P00338-3	LDHA	Isoform 3 of L-lactate dehydrogenase A chain	-0.0892	-0.0981	-0.278	-0.299	0.866	0.853	0.6	0.574	0.999	0.999	0.997	0.998	0.940044	0.934263	0.824734	0.812816
140	P00367	GLUD1	Glutamate dehydrogenase 1, mitochondrial	0.0165	-0.196	-0.157	-0.0612	0.929	0.302	0.404	0.742	0.999	0.999	0.997	0.998	1.0115	0.872968	0.896888	0.958467
141	P00374-2	DHFR	Isoform 2 of Dihydrofolate reductase	0.00222	0.0745	-0.164	-0.137	0.994	0.797	0.573	0.637	0.999	0.999	0.997	0.998	1.00154	1.053	0.892547	0.909408
142	P00387-2	CYB5R3	Isoform 2 of NADH-cytochrome b5 reductase 3	0.0391	-0.0716	-0.0204	0.0412	0.807	0.656	0.899	0.797	0.999	0.999	0.997	0.998	1.02747	0.951582	0.985959	1.02897
143	P00390-2	GSR	Isoform Cytoplasmic of Glutathione reductase, mitochondrial	-0.425	-0.145	-0.201	-0.218	0.0829	0.53	0.388	0.351	0.999	0.999	0.997	0.998	0.744839	0.904379	0.869947	0.859756
144	P00441	SOD1	Superoxide dismutase [Cu-Zn]	0.0841	0.0241	0.308	0.0974	0.765	0.931	0.285	0.729	0.999	0.999	0.997	0.998	1.06003	1.01685	1.23799	1.06984
145	P00491	PNP	Purine nucleoside phosphorylase	0.11	0.19	0.0658	0.0692	0.445	0.197	0.645	0.628	0.999	0.999	0.997	0.998	1.07923	1.14076	1.04667	1.04913
146	P00492	HPRT1	Hypoxanthine-guanine phosphoribosyltransferase	-0.184	-0.0314	-0.0568	-0.269	0.729	0.953	0.914	0.613	0.999	0.999	0.997	0.998	0.880259	0.97847	0.961394	0.829895
147	P00505	GOT2	Aspartate aminotransferase, mitochondrial	0.0303	-0.0262	0.0955	-0.0624	0.833	0.856	0.511	0.666	0.999	0.999	0.997	0.998	1.02122	0.982003	1.06844	0.95767
148	P00558	PGK1	Phosphoglycerate kinase 1	-0.192	-0.211	-0.156	-0.265	0.483	0.441	0.567	0.338	0.999	0.999	0.997	0.998	0.875391	0.863938	0.89751	0.832199
149	P00568	AK1	Adenylate kinase isoenzyme 1	0.0189	-0.656	-0.251	-0.0821	0.969	0.194	0.607	0.866	0.999	0.999	0.997	0.998	1.01319	0.634635	0.840314	0.944682
150	P00918	CA2	Carbonic anhydrase 2	0.0126	-0.0945	0.00554	0.145	0.949	0.631	0.977	0.463	0.999	0.999	0.997	0.998	1.00877	0.936597	1.00385	1.10573
151	P01111	NRAS	GTPase NRas	-0.0411	-0.0404	-0.0904	0.258	0.861	0.863	0.701	0.283	0.999	0.999	0.997	0.998	0.971914	0.972385	0.939262	1.19582
152	P02533	KRT14	Keratin, type I cytoskeletal 14	1.17	0.508	-0.0491	0.441	0.33	0.668	0.967	0.709	0.999	0.999	0.997	0.998	2.25012	1.42208	0.966539	1.35754
153	P02538	KRT6A	Keratin, type II cytoskeletal 6A	1.91	2.29	1.51	1.78	0.196	0.126	0.301	0.227	0.999	0.999	0.997	0.998	3.75809	4.89056	2.8481	3.43426
154	P02545-2	LMNA	Isoform C of Prelamin-A/C	2.03	0.405	0.766	1.35	0.195	0.789	0.613	0.377	0.999	0.999	0.997	0.998	4.08405	1.32409	1.70055	2.54912
155	P04040	CAT	Catalase	0.317	0.109	-0.104	0.0807	0.338	0.738	0.75	0.804	0.999	0.999	0.997	0.998	1.24574	1.07848	0.93045	1.05753
156	P04075	ALDOA	Fructose-bisphosphate aldolase A	0.0654	-0.06	-0.231	0.0276	0.754	0.774	0.28	0.895	0.999	0.999	0.997	0.998	1.04638	0.959264	0.852044	1.01932
157	P04080	CSTB	Cystatin-B	0.0827	0.169	0.168	0.26	0.732	0.488	0.49	0.292	0.999	0.999	0.997	0.998	1.059	1.12428	1.1235	1.19748
158	P04083	ANXA1	Annexin A1	-0.353	-0.2	-0.0925	0.232	0.233	0.491	0.747	0.424	0.999	0.999	0.997	0.998	0.782954	0.870551	0.937896	1.17446
159	P04179	SOD2	Superoxide dismutase [Mn], mitochondrial	-0.345	-0.264	-0.678	-0.484	0.271	0.395	0.0428	0.131	0.999	0.999	0.997	0.998	0.787308	0.832776	0.625031	0.714992
160	P04181	OAT	Ornithine aminotransferase, mitochondrial	0.109	-0.0544	-0.139	-0.0402	0.461	0.71	0.35	0.783	0.999	0.999	0.997	0.998	1.07848	0.962995	0.908148	0.97252
161	P04183	TK1	Thymidine kinase, cytosolic	0.00546	-0.049	-0.177	0.0475	0.984	0.856	0.516	0.861	0.999	0.999	0.997	0.998	1.00379	0.966606	0.88454	1.03347
162	P04264	KRT1	Keratin, type II cytoskeletal 1	-0.302	-0.436	-0.309	-0.214	0.649	0.513	0.641	0.747	0.999	0.999	0.997	0.998	0.811127	0.739181	0.807201	0.862144
163	P04406	GAPDH	Glyceraldehyde-3-phosphate dehydrogenase	0.201	0.307	0.0824	0.205	0.759	0.64	0.9	0.753	0.999	0.999	0.997	0.998	1.14949	1.23713	1.05878	1.15269
164	P04632	CAPNS1	Calpain small subunit 1	0.145	-0.0273	0.168	0.0724	0.416	0.877	0.347	0.681	0.999	0.999	0.997	0.998	1.10573	0.981255	1.1235	1.05146
165	P04637-2	TP53	Isoform 2 of Cellular tumor antigen p53	-0.173	-0.404	0.12	0.557	0.733	0.429	0.812	0.281	0.999	0.999	0.997	0.998	0.886996	0.75576	1.08673	1.47121
166	P04792	HSPB1	Heat shock protein beta-1	0.153	0.0787	0.0967	0.18	0.627	0.801	0.758	0.568	0.999	0.999	0.997	0.998	1.11188	1.05607	1.06932	1.13288
167	P04843	RPN1	Dolichyl-diphosphooligosaccharide--protein glycosyltransferase subunit 1	0.0657	-0.125	0.133	-0.0983	0.728	0.511	0.485	0.605	0.999	0.999	0.997	0.998	1.04659	0.917004	1.09657	0.934133
168	P04908	H2AC4	Histone H2A type 1-B/E	-0.519	-0.0691	-0.292	0.0049	0.173	0.85	0.431	0.989	0.999	0.999	0.997	0.998	0.697855	0.953232	0.816769	1.0034
169	P05023-3	ATP1A1	Isoform 3 of Sodium/potassium-transporting ATPase subunit alpha-1	-0.153	-0.164	-0.142	0.0433	0.47	0.438	0.502	0.836	0.999	0.999	0.997	0.998	0.899378	0.892547	0.906262	1.03047
170	P05091	ALDH2	Aldehyde dehydrogenase, mitochondrial	-0.152	-0.262	-0.363	-0.322	0.788	0.644	0.523	0.571	0.999	0.999	0.997	0.998	0.900002	0.833931	0.777546	0.79996
171	P05141	SLC25A5	ADP/ATP translocase 2	0.641	0.0237	0.237	0.465	0.407	0.975	0.756	0.544	0.999	0.999	0.997	0.998	1.55941	1.01656	1.17854	1.38032
172	P05198	EIF2S1	Eukaryotic translation initiation factor 2 subunit 1	-0.23	-0.00718	-0.232	-0.411	0.306	0.974	0.302	0.0797	0.999	0.999	0.997	0.998	0.852635	0.995036	0.851454	0.752102
173	P05386	RPLP1	Large ribosomal subunit protein P1	-0.474	-0.26	-0.267	-0.0475	0.244	0.515	0.503	0.904	0.999	0.999	0.997	0.998	0.719966	0.835088	0.831046	0.967612
174	P05387	RPLP2	Large ribosomal subunit protein P2	0.0377	-0.0922	-0.0829	0.436	0.949	0.875	0.887	0.462	0.999	0.999	0.997	0.998	1.02648	0.938091	0.944158	1.35285
175	P05388	RPLP0	Large ribosomal subunit protein uL10	0.0803	0.137	0.165	0.153	0.81	0.681	0.623	0.648	0.999	0.999	0.997	0.998	1.05724	1.09962	1.12117	1.11188
176	P05455	SSB	Lupus La protein	-0.0378	-0.285	-0.0472	-0.0931	0.84	0.146	0.801	0.621	0.999	0.999	0.997	0.998	0.974139	0.820742	0.967813	0.937506
177	P05556-2	ITGB1	Isoform 2 of Integrin beta-1	0.266	-0.415	-0.968	0.126	0.551	0.357	0.0455	0.777	0.999	0.999	0.997	0.998	1.20247	0.750019	0.511214	1.09126
178	P06132	UROD	Uroporphyrinogen decarboxylase	-0.15	-0.109	-0.208	0.0265	0.441	0.572	0.292	0.89	0.999	0.999	0.997	0.998	0.90125	0.927231	0.865737	1.01854
179	P06280	GLA	Alpha-galactosidase A	0.0477	0.332	0.498	-0.0774	0.859	0.23	0.0822	0.773	0.999	0.999	0.997	0.998	1.03362	1.25876	1.41225	0.947764
180	P06454-2	PTMA	Isoform 2 of Prothymosin alpha	-0.209	0.219	0.201	-0.0136	0.668	0.653	0.68	0.978	0.999	0.999	0.997	0.998	0.865137	1.16393	1.14949	0.990617
181	P06576	ATP5F1B	ATP synthase F(1) complex subunit beta, mitochondrial	0.104	-5.33e-05	0.127	-0.128	0.845	1	0.811	0.81	0.999	1	0.997	0.998	1.07475	0.999963	1.09202	0.915099
182	P06730-2	EIF4E	Isoform 2 of Eukaryotic translation initiation factor 4E	-0.0295	-0.0647	-0.0944	-0.0422	0.914	0.813	0.731	0.878	0.999	0.999	0.997	0.998	0.97976	0.956144	0.936662	0.971173
183	P06733	ENO1	Alpha-enolase	-0.0851	0.44	-0.00963	0.359	0.827	0.271	0.98	0.365	0.999	0.999	0.997	0.998	0.942719	1.3566	0.993347	1.28254
184	P06744-2	GPI	Isoform 2 of Glucose-6-phosphate isomerase	0.202	-0.299	0.146	-0.375	0.82	0.735	0.869	0.672	0.999	0.999	0.997	0.998	1.15029	0.812816	1.1065	0.771105
185	P06748-2	NPM1	Isoform 2 of Nucleophosmin	-0.475	-0.142	0.0824	0.0264	0.0405	0.504	0.698	0.901	0.999	0.999	0.997	0.998	0.719467	0.906262	1.05878	1.01847
186	P06753-2	TPM3	Isoform 2 of Tropomyosin alpha-3 chain	0.13	0.256	0.166	0.449	0.752	0.537	0.688	0.288	0.999	0.999	0.997	0.998	1.09429	1.19416	1.12194	1.36509
187	P06865	HEXA	Beta-hexosaminidase subunit alpha	0.46	0.0842	0.486	0.279	0.235	0.823	0.212	0.463	0.999	0.999	0.997	0.998	1.37554	1.0601	1.40056	1.21335
188	P07099	EPHX1	Epoxide hydrolase 1	0.0327	-0.0316	0.00802	0.0137	0.897	0.901	0.975	0.957	0.999	0.999	0.997	0.998	1.02292	0.978335	1.00557	1.00954
189	P07108-2	DBI	Isoform 2 of Acyl-CoA-binding protein	-0.125	0.173	-0.256	0.309	0.53	0.388	0.209	0.135	0.999	0.999	0.997	0.998	0.917004	1.1274	0.837406	1.23885
190	P07195	LDHB	L-lactate dehydrogenase B chain	0.0557	0.00159	-0.129	-0.153	0.876	0.996	0.719	0.67	0.999	0.999	0.997	0.998	1.03936	1.0011	0.914465	0.899378
191	P07237	P4HB	Protein disulfide-isomerase	0.102	-0.0686	0.128	-0.00925	0.562	0.696	0.47	0.958	0.999	0.999	0.997	0.998	1.07326	0.953563	1.09278	0.993609
192	P07339	CTSD	Cathepsin D	0.188	0.372	0.188	0.204	0.489	0.183	0.488	0.454	0.999	0.999	0.997	0.998	1.13918	1.29415	1.13918	1.15189
193	P07355	ANXA2	Annexin A2	-0.144	-0.208	-0.0738	-0.136	0.509	0.345	0.733	0.533	0.999	0.999	0.997	0.998	0.905006	0.865737	0.950132	0.910039
194	P07384	CAPN1	Calpain-1 catalytic subunit	0.0244	0.265	0.35	0.492	0.968	0.667	0.572	0.43	0.999	0.999	0.997	0.998	1.01706	1.20164	1.27456	1.40639
195	P07437	TUBB	Tubulin beta chain	0.156	0.0434	0.0487	0.0725	0.477	0.842	0.823	0.739	0.999	0.999	0.997	0.998	1.11419	1.03054	1.03433	1.05154
196	P07477	PRSS1	Serine protease 1	-1.48	-0.292	0.233	0.459	0.0831	0.715	0.771	0.568	0.999	0.999	0.997	0.998	0.358489	0.816769	1.17528	1.37459
197	P07686	HEXB	Beta-hexosaminidase subunit beta	0.214	0.323	1.18	0.582	0.835	0.753	0.262	0.573	0.999	0.999	0.997	0.998	1.1599	1.25093	2.26577	1.49692
198	P07737	PFN1	Profilin-1	-0.114	-0.485	-0.0489	-0.15	0.724	0.151	0.88	0.643	0.999	0.999	0.997	0.998	0.924023	0.714497	0.966673	0.90125
199	P07741-2	APRT	Isoform 2 of Adenine phosphoribosyltransferase	0.116	0.255	0.158	0.451	0.587	0.241	0.461	0.05	0.999	0.999	0.997	0.998	1.08373	1.19334	1.11574	1.36699
200	P07900-2	HSP90AA1	Isoform 2 of Heat shock protein HSP 90-alpha	0.0883	0.0622	0.242	-0.123	0.83	0.88	0.558	0.764	0.999	0.999	0.997	0.998	1.06312	1.04406	1.18263	0.918276
201	P07910-2	HNRNPC	Isoform C1 of Heterogeneous nuclear ribonucleoproteins C1/C2	0.521	0.943	1.3	0.633	0.727	0.53	0.389	0.672	0.999	0.999	0.997	0.998	1.43495	1.92252	2.46229	1.55079
202	P07954-2	FH	Isoform Cytoplasmic of Fumarate hydratase, mitochondrial	-0.185	-0.168	-0.101	-0.494	0.739	0.762	0.855	0.38	0.999	0.999	0.997	0.998	0.879649	0.890076	0.932386	0.710054
203	P08133	ANXA6	Annexin A6	0.0183	-0.269	-0.0119	-0.166	0.913	0.128	0.944	0.332	0.999	0.999	0.997	0.998	1.01277	0.829895	0.991785	0.89131
204	P08195-2	SLC3A2	Isoform 2 of Amino acid transporter heavy chain SLC3A2	-0.205	-0.197	0.304	0.3	0.642	0.655	0.493	0.498	0.999	0.999	0.997	0.998	0.867539	0.872363	1.23456	1.23114
205	P08237-2	PFKM	Isoform 2 of ATP-dependent 6-phosphofructokinase, muscle type	-0.849	0.0632	-1.72	-0.559	0.376	0.947	0.0863	0.556	0.999	0.999	0.997	0.998	0.555169	1.04478	0.303549	0.678772
206	P08238	HSP90AB1	Heat shock protein HSP 90-beta	0.0176	-0.0859	0.0611	0.0165	0.94	0.717	0.796	0.944	0.999	0.999	0.997	0.998	1.01227	0.942197	1.04326	1.0115
207	P08397-2	HMBS	Isoform 2 of Porphobilinogen deaminase	-0.729	-0.655	-0.758	-1.07	0.312	0.362	0.294	0.146	0.999	0.999	0.997	0.998	0.603322	0.635075	0.591316	0.476319
208	P08559-2	PDHA1	Isoform 2 of Pyruvate dehydrogenase E1 component subunit alpha, somatic form, mitochondrial	-0.797	-0.548	-0.24	-0.336	0.148	0.309	0.65	0.527	0.999	0.999	0.997	0.998	0.575545	0.683968	0.846745	0.792235
209	P08574	CYC1	Cytochrome c1, heme protein, mitochondrial	0.763	0.926	0.631	-0.563	0.384	0.294	0.469	0.517	0.999	0.999	0.997	0.998	1.69702	1.9	1.54864	0.676893
210	P08621-2	SNRNP70	Isoform 2 of U1 small nuclear ribonucleoprotein 70 kDa	-0.384	-0.161	-0.0791	-0.454	0.605	0.827	0.915	0.541	0.999	0.999	0.997	0.998	0.76631	0.894405	0.946648	0.730016
211	P08708	RPS17	Small ribosomal subunit protein eS17	-0.26	-0.117	0.0895	-0.146	0.366	0.679	0.752	0.608	0.999	0.999	0.997	0.998	0.835088	0.922103	1.064	0.903753
212	P08754	GNAI3	Guanine nucleotide-binding protein G(i) subunit alpha-3	-0.114	0.0839	-0.568	-0.226	0.807	0.857	0.236	0.628	0.999	0.999	0.997	0.998	0.924023	1.05988	0.674551	0.855002
213	P08758	ANXA5	Annexin A5	-0.202	0.0191	-0.0626	-0.0781	0.408	0.937	0.795	0.746	0.999	0.999	0.997	0.998	0.869345	1.01333	0.957537	0.947304
214	P08779	KRT16	Keratin, type I cytoskeletal 16	2.17	1.48	1.38	1.2	0.087	0.229	0.259	0.325	0.999	0.999	0.997	0.998	4.50023	2.78949	2.60268	2.2974
215	P08865	RPSA	Small ribosomal subunit protein uS2	0.0763	0.094	0.131	-0.105	0.725	0.665	0.547	0.629	0.999	0.999	0.997	0.998	1.05431	1.06733	1.09505	0.929805
216	P09110	ACAA1	3-ketoacyl-CoA thiolase, peroxisomal	0.659	-0.224	0.231	-0.317	0.47	0.804	0.798	0.726	0.999	0.999	0.997	0.998	1.57899	0.856188	1.17365	0.802737
217	P09211	GSTP1	Glutathione S-transferase P	-0.0639	0.0588	-0.0987	0.0621	0.709	0.731	0.565	0.716	0.999	0.999	0.997	0.998	0.956674	1.0416	0.933874	1.04398
218	P09382	LGALS1	Galectin-1	0.109	-0.37	0.27	-0.0477	0.817	0.438	0.569	0.919	0.999	0.999	0.997	0.998	1.07848	0.773782	1.20581	0.967477
219	P09417	QDPR	Dihydropteridine reductase	0.444	-0.153	0.128	0.198	0.334	0.735	0.777	0.662	0.999	0.999	0.997	0.998	1.36037	0.899378	1.09278	1.14711
220	P09429	HMGB1	High mobility group protein B1	0.139	0.126	0.0617	0.0323	0.327	0.37	0.658	0.816	0.999	0.999	0.997	0.998	1.10114	1.09126	1.04369	1.02264
221	P09525-3	ANXA4	Isoform 3 of Annexin A4	-0.0508	0.533	-0.179	-0.19	0.959	0.591	0.856	0.847	0.999	0.999	0.997	0.998	0.965401	1.44693	0.883315	0.876606
222	P09622-3	DLD	Isoform 3 of Dihydrolipoyl dehydrogenase, mitochondrial	-0.0904	-0.363	-0.339	-0.406	0.709	0.151	0.178	0.112	0.999	0.999	0.997	0.998	0.939262	0.777546	0.790589	0.754713
223	P09651-2	HNRNPA1	Isoform A1-A of Heterogeneous nuclear ribonucleoprotein A1	-0.3	-0.0553	0.256	0.0358	0.315	0.85	0.388	0.903	0.999	0.999	0.997	0.998	0.812252	0.962394	1.19416	1.02513
224	P09661	SNRPA1	U2 small nuclear ribonucleoprotein A'	0.22	0.68	-0.188	0.115	0.573	0.0991	0.629	0.768	0.999	0.999	0.997	0.998	1.16473	1.60214	0.877822	1.08298
225	P09874	PARP1	Poly [ADP-ribose] polymerase 1	-0.108	0.141	0.053	-0.0108	0.566	0.455	0.777	0.954	0.999	0.999	0.997	0.998	0.927873	1.10267	1.03742	0.992542
226	P09936	UCHL1	Ubiquitin carboxyl-terminal hydrolase isozyme L1	0.388	0.0583	0.254	0.0564	0.364	0.889	0.548	0.893	0.999	0.999	0.997	0.998	1.30858	1.04124	1.19251	1.03987
227	P09972	ALDOC	Fructose-bisphosphate aldolase C	-0.378	-0.26	-2.24	-0.821	0.707	0.796	0.0418	0.42	0.999	0.999	0.997	0.998	0.769504	0.835088	0.211686	0.566049
228	P0CG47	UBB	Polyubiquitin-B	0.267	-0.202	0.522	-0.217	0.693	0.765	0.445	0.748	0.999	0.999	0.997	0.998	1.2033	0.869345	1.43594	0.860353
229	P0DMV8	HSPA1A	Heat shock 70 kDa protein 1A	-0.0296	-0.168	0.234	0.102	0.879	0.392	0.241	0.599	0.999	0.999	0.997	0.998	0.979692	0.890076	1.17609	1.07326
230	P0DP23	CALM1	Calmodulin-1	0.0606	-0.489	-0.148	0.375	0.851	0.149	0.649	0.259	0.999	0.999	0.997	0.998	1.0429	0.712519	0.902501	1.29684
231	P0DPI2-2	GATD3	Isoform 2 of Glutamine amidotransferase-like class 1 domain-containing protein 3, mitochondrial	-0.0378	-0.258	-0.494	0.0798	0.956	0.709	0.478	0.908	0.999	0.999	0.997	0.998	0.974139	0.836246	0.710054	1.05687
232	P10253	GAA	Lysosomal alpha-glucosidase	0.0747	-0.308	0.707	0.162	0.919	0.674	0.342	0.825	0.999	0.999	0.997	0.998	1.05314	0.807761	1.63241	1.11884
233	P10515	DLAT	Dihydrolipoyllysine-residue acetyltransferase component of pyruvate dehydrogenase complex, mitochondrial	-0.25	-0.339	-0.373	-0.161	0.588	0.465	0.422	0.726	0.999	0.999	0.997	0.998	0.840896	0.790589	0.772175	0.894405
234	P10599	TXN	Thioredoxin	-0.966	-0.154	-0.198	-0.745	0.0367	0.714	0.639	0.095	0.999	0.999	0.997	0.998	0.511923	0.898755	0.871758	0.596668
235	P10606	COX5B	Cytochrome c oxidase subunit 5B, mitochondrial	0.484	0.492	0.394	0.304	0.468	0.461	0.554	0.647	0.999	0.999	0.997	0.998	1.39862	1.40639	1.31403	1.23456
236	P10768	ESD	S-formylglutathione hydrolase	-0.0741	0.0567	-0.115	-0.102	0.684	0.755	0.53	0.576	0.999	0.999	0.997	0.998	0.949935	1.04008	0.923382	0.93174
237	P10809	HSPD1	60 kDa heat shock protein, mitochondrial	0.163	0.0354	0.0482	0.121	0.418	0.859	0.808	0.547	0.999	0.999	0.997	0.998	1.11961	1.02484	1.03397	1.08749
238	P11021	HSPA5	Endoplasmic reticulum chaperone BiP	-0.0203	-0.262	-0.0497	-0.139	0.891	0.0971	0.739	0.359	0.999	0.999	0.997	0.998	0.986028	0.833931	0.966137	0.908148
239	P11142	HSPA8	Heat shock cognate 71 kDa protein	-0.244	-0.129	-0.304	-0.0689	0.353	0.617	0.252	0.789	0.999	0.999	0.997	0.998	0.844401	0.914465	0.810003	0.953365
240	P11177-2	PDHB	Isoform 2 of Pyruvate dehydrogenase E1 component subunit beta, mitochondrial	0.971	-1.43	1.1	0.184	0.428	0.248	0.37	0.879	0.999	0.999	0.997	0.998	1.9602	0.371131	2.14355	1.13603
241	P11233	RALA	Ras-related protein Ral-A	-0.0113	-0.0547	-0.0237	0.221	0.957	0.793	0.91	0.3	0.999	0.999	0.997	0.998	0.992198	0.962795	0.983707	1.16554
242	P11279	LAMP1	Lysosome-associated membrane glycoprotein 1	-0.385	-0.236	-0.274	-0.481	0.25	0.473	0.406	0.156	0.999	0.999	0.997	0.998	0.765779	0.849096	0.827023	0.716481
243	P11310-2	ACADM	Isoform 2 of Medium-chain specific acyl-CoA dehydrogenase, mitochondrial	-0.106	-0.0819	-0.159	0.0943	0.614	0.697	0.452	0.654	0.999	0.999	0.997	0.998	0.929161	0.944813	0.895646	1.06755
244	P11413-2	G6PD	Isoform Long of Glucose-6-phosphate 1-dehydrogenase	-0.0571	-0.0434	-0.168	-0.289	0.821	0.864	0.509	0.265	0.999	0.999	0.997	0.998	0.961194	0.970365	0.890076	0.818469
245	P11586	MTHFD1	C-1-tetrahydrofolate synthase, cytoplasmic	0.136	-0.779	-0.944	-1.36	0.908	0.512	0.429	0.262	0.999	0.999	0.997	0.998	1.09885	0.582771	0.51979	0.389582
246	P11802-2	CDK4	Isoform 2 of Cyclin-dependent kinase 4	0.499	0.167	-1.1	0.109	0.75	0.915	0.486	0.944	0.999	0.999	0.997	0.998	1.41323	1.12272	0.466516	1.07848
247	P11908-2	PRPS2	Isoform 2 of Ribose-phosphate pyrophosphokinase 2	0.00229	0.485	0.403	-0.176	0.996	0.258	0.344	0.674	0.999	0.999	0.997	0.998	1.00159	1.39959	1.32225	0.885154
248	P11940	PABPC1	Polyadenylate-binding protein 1	0.164	0.165	0.00967	0.244	0.538	0.536	0.971	0.365	0.999	0.999	0.997	0.998	1.12039	1.12117	1.00673	1.18427
249	P12004	PCNA	Proliferating cell nuclear antigen	0.0694	-0.0642	-0.344	-0.629	0.879	0.888	0.457	0.185	0.999	0.999	0.997	0.998	1.04928	0.956476	0.787854	0.646624
250	P12081	HARS1	Histidine--tRNA ligase, cytoplasmic	-0.0113	-0.0126	0.0378	-0.0425	0.956	0.95	0.852	0.834	0.999	0.999	0.997	0.998	0.992198	0.991304	1.02655	0.970971
251	P12236	SLC25A6	ADP/ATP translocase 3	-0.22	-0.259	-0.466	-0.308	0.741	0.697	0.486	0.643	0.999	0.999	0.997	0.998	0.858565	0.835667	0.723969	0.807761
252	P12268	IMPDH2	Inosine-5'-monophosphate dehydrogenase 2	-0.138	-0.204	-0.00107	-0.0696	0.405	0.228	0.995	0.672	0.999	0.999	0.997	0.998	0.908778	0.86814	0.999259	0.952902
253	P12270	TPR	Nucleoprotein TPR	-0.214	-0.292	-0.0328	0.0612	0.541	0.409	0.925	0.861	0.999	0.999	0.997	0.998	0.862144	0.816769	0.977521	1.04333
254	P12277	CKB	Creatine kinase B-type	0.102	-0.323	-0.151	-0.116	0.68	0.207	0.543	0.641	0.999	0.999	0.997	0.998	1.07326	0.799406	0.900626	0.922742
255	P12532	CKMT1A	Creatine kinase U-type, mitochondrial	0.0484	-0.152	0.369	0.156	0.808	0.451	0.0823	0.44	0.999	0.999	0.997	0.998	1.03412	0.900002	1.29146	1.11419
256	P12814-2	ACTN1	Isoform 2 of Alpha-actinin-1	0.186	0.00558	0.0508	0.0417	0.515	0.984	0.858	0.883	0.999	0.999	0.997	0.998	1.13761	1.00388	1.03584	1.02933
257	P12955-3	PEPD	Isoform 3 of Xaa-Pro dipeptidase	-0.202	-0.0197	-0.0516	0.122	0.285	0.915	0.78	0.512	0.999	0.999	0.997	0.998	0.869345	0.986438	0.964866	1.08824
258	P12956	XRCC6	X-ray repair cross-complementing protein 6	-0.0943	-0.101	0.0453	-0.444	0.82	0.808	0.913	0.294	0.999	0.999	0.997	0.998	0.936727	0.932386	1.0319	0.735094
259	P13010	XRCC5	X-ray repair cross-complementing protein 5	0.279	0.579	0.63	0.342	0.432	0.118	0.0916	0.34	0.999	0.999	0.997	0.998	1.21335	1.49381	1.54756	1.26751
260	P13051-2	UNG	Isoform 1 of Uracil-DNA glycosylase	0.794	0.892	0.533	-0.0463	0.429	0.376	0.593	0.963	0.999	0.999	0.997	0.998	1.73388	1.85575	1.44693	0.968417
261	P13073	COX4I1	Cytochrome c oxidase subunit 4 isoform 1, mitochondrial	0.12	0.00292	-0.0597	0.0662	0.776	0.994	0.887	0.875	0.999	0.999	0.997	0.998	1.08673	1.00203	0.959464	1.04696
262	P13473-2	LAMP2	Isoform LAMP-2B of Lysosome-associated membrane glycoprotein 2	-0.356	-0.644	-0.443	-0.247	0.203	0.0317	0.12	0.369	0.999	0.999	0.997	0.998	0.781328	0.639936	0.735603	0.842647
263	P13639	EEF2	Elongation factor 2	0.0412	-0.108	0.0142	-0.113	0.841	0.598	0.945	0.583	0.999	0.999	0.997	0.998	1.02897	0.927873	1.00989	0.924663
264	P13645	KRT10	Keratin, type I cytoskeletal 10	-0.204	-0.49	-0.64	-0.306	0.589	0.207	0.108	0.422	0.999	0.999	0.997	0.998	0.86814	0.712025	0.641713	0.808881
265	P13667	PDIA4	Protein disulfide-isomerase A4	0.0888	-0.0441	0.0215	0.0548	0.54	0.759	0.881	0.704	0.999	0.999	0.997	0.998	1.06349	0.969895	1.01501	1.03872
266	P13693	TPT1	Translationally-controlled tumor protein	0.459	-0.22	0.304	0.139	0.105	0.417	0.267	0.605	0.999	0.999	0.997	0.998	1.37459	0.858565	1.23456	1.10114
267	P13797	PLS3	Plastin-3	-0.108	0.0375	0.0468	-0.028	0.548	0.834	0.794	0.876	0.999	0.999	0.997	0.998	0.927873	1.02633	1.03297	0.980779
268	P13798	APEH	Acylamino-acid-releasing enzyme	-0.053	-0.256	0.222	0.131	0.893	0.519	0.575	0.74	0.999	0.999	0.997	0.998	0.96393	0.837406	1.16635	1.09505
269	P13804	ETFA	Electron transfer flavoprotein subunit alpha, mitochondrial	0.00386	0.0431	-0.349	-0.4	0.995	0.941	0.549	0.493	0.999	0.999	0.997	0.998	1.00268	1.03033	0.785128	0.757858
270	P13861-2	PRKAR2A	Isoform 2 of cAMP-dependent protein kinase type II-alpha regulatory subunit	-0.0787	-0.000492	-0.0713	-0.267	0.771	0.999	0.792	0.333	0.999	0.999	0.997	0.998	0.946911	0.999659	0.95178	0.831046
271	P14174	MIF	Macrophage migration inhibitory factor	0.328	0.342	0.432	0.354	0.108	0.0957	0.041	0.0859	0.999	0.999	0.997	0.998	1.25527	1.26751	1.3491	1.2781
272	P14314-2	PRKCSH	Isoform 2 of Glucosidase 2 subunit beta	0.0896	0.21	0.157	0.287	0.692	0.36	0.491	0.217	0.999	0.999	0.997	0.998	1.06408	1.15669	1.11497	1.2201
273	P14550	AKR1A1	Aldo-keto reductase family 1 member A1	0.0457	-0.0345	0.123	0.171	0.809	0.855	0.518	0.374	0.999	0.999	0.997	0.998	1.03218	0.97637	1.089	1.12584
274	P14618-2	PKM	Isoform M1 of Pyruvate kinase PKM	-0.129	-0.307	-0.0221	-0.191	0.543	0.161	0.916	0.371	0.999	0.999	0.997	0.998	0.914465	0.808321	0.984798	0.875998
275	P14618	PKM	Pyruvate kinase PKM	0.509	0.337	0.449	-0.15	0.298	0.485	0.355	0.754	0.999	0.999	0.997	0.998	1.42306	1.26313	1.36509	0.90125
276	P14625	HSP90B1	Endoplasmin	-0.0759	-0.11	0.118	-0.135	0.912	0.872	0.863	0.843	0.999	0.999	0.997	0.998	0.94875	0.926588	1.08523	0.91067
277	P14678-2	SNRPB	Isoform SM-B of Small nuclear ribonucleoprotein-associated proteins B and B'	-0.302	0.0189	0.207	-0.0358	0.417	0.959	0.575	0.922	0.999	0.999	0.997	0.998	0.811127	1.01319	1.15429	0.975491
278	P14735	IDE	Insulin-degrading enzyme	-0.00568	0.138	0.255	-0.0897	0.987	0.69	0.465	0.795	0.999	0.999	0.997	0.998	0.996071	1.10038	1.19334	0.939718
279	P14854	COX6B1	Cytochrome c oxidase subunit 6B1	-0.433	-0.718	0.217	-0.269	0.673	0.487	0.832	0.793	0.999	0.999	0.997	0.998	0.74072	0.60794	1.16231	0.829895
280	P14866	HNRNPL	Heterogeneous nuclear ribonucleoprotein L	-0.222	-0.404	-0.0846	-0.414	0.59	0.335	0.837	0.323	0.999	0.999	0.997	0.998	0.857376	0.75576	0.943046	0.75054
281	P15104	GLUL	Glutamine synthetase	-0.217	-0.189	-0.367	-0.226	0.587	0.636	0.364	0.572	0.999	0.999	0.997	0.998	0.860353	0.877214	0.775393	0.855002
282	P15121	AKR1B1	Aldo-keto reductase family 1 member B1	0.121	0.117	-0.0138	0.207	0.59	0.601	0.951	0.362	0.999	0.999	0.997	0.998	1.08749	1.08448	0.99048	1.15429
283	P15170-2	GSPT1	Isoform 2 of Eukaryotic peptide chain release factor GTP-binding subunit ERF3A	-0.0148	-0.11	-0.0379	-0.0634	0.924	0.479	0.806	0.682	0.999	0.999	0.997	0.998	0.989794	0.926588	0.974072	0.957006
284	P15311	EZR	Ezrin	0.914	0.635	0.0253	0.317	0.0101	0.0559	0.934	0.311	0.999	0.999	0.997	0.998	1.88426	1.55294	1.01769	1.24574
285	P15374	UCHL3	Ubiquitin carboxyl-terminal hydrolase isozyme L3	-0.164	0.476	0.394	-0.138	0.837	0.555	0.624	0.863	0.999	0.999	0.997	0.998	0.892547	1.39088	1.31403	0.908778
286	P15531-2	NME1	Isoform 2 of Nucleoside diphosphate kinase A	0.379	0.367	0.518	0.422	0.253	0.267	0.127	0.206	0.999	0.999	0.997	0.998	1.30044	1.28967	1.43197	1.33978
287	P15880	RPS2	Small ribosomal subunit protein uS5	0.0751	0.00797	0.256	-0.0744	0.851	0.984	0.527	0.853	0.999	0.999	0.997	0.998	1.05343	1.00554	1.19416	0.949737
288	P15927-2	RPA2	Isoform 2 of Replication protein A 32 kDa subunit	-0.22	-0.203	0.215	-0.0335	0.536	0.566	0.545	0.924	0.999	0.999	0.997	0.998	0.858565	0.868742	1.1607	0.977047
289	P16083	NQO2	Ribosyldihydronicotinamide dehydrogenase [quinone]	-1.3	-0.337	-0.453	0.54	0.0841	0.634	0.523	0.448	0.999	0.999	0.997	0.998	0.406126	0.791686	0.730522	1.45397
290	P16152	CBR1	Carbonyl reductase [NADPH] 1	-0.123	-0.201	-0.0542	-0.291	0.515	0.293	0.772	0.138	0.999	0.999	0.997	0.998	0.918276	0.869947	0.963128	0.817335
291	P16403	H1-2	Histone H1.2	-0.276	-0.653	0.375	0.245	0.782	0.515	0.707	0.806	0.999	0.999	0.997	0.998	0.825878	0.635957	1.29684	1.18509
292	P16520-2	GNB3	Isoform 2 of Guanine nucleotide-binding protein G(I)/G(S)/G(T) subunit beta-3	-0.0552	-0.386	0.0259	-0.227	0.798	0.0916	0.904	0.303	0.999	0.999	0.997	0.998	0.962461	0.765248	1.01811	0.85441
293	P16930-2	FAH	Isoform 2 of Fumarylacetoacetase	-0.563	-0.0926	0.208	0.0305	0.121	0.789	0.549	0.93	0.999	0.999	0.997	0.998	0.676893	0.937831	1.15509	1.02137
294	P16949-2	STMN1	Isoform 2 of Stathmin	0.0115	0.199	0.0425	0.359	0.968	0.488	0.881	0.222	0.999	0.999	0.997	0.998	1.008	1.1479	1.0299	1.28254
295	P16989-3	YBX3	Isoform 3 of Y-box-binding protein 3	0.109	0.574	0.223	0.527	0.801	0.2	0.608	0.236	0.999	0.999	0.997	0.998	1.07848	1.48865	1.16716	1.44093
296	P17174	GOT1	Aspartate aminotransferase, cytoplasmic	0.0474	0.0445	-0.0469	-0.425	0.854	0.863	0.856	0.118	0.999	0.999	0.997	0.998	1.0334	1.03133	0.968014	0.744839
297	P17980	PSMC3	26S proteasome regulatory subunit 6A	0.165	0.144	-0.0191	0.107	0.506	0.561	0.938	0.667	0.999	0.999	0.997	0.998	1.12117	1.10496	0.986848	1.07699
298	P17987	TCP1	T-complex protein 1 subunit alpha	0.0711	0.127	-0.118	-0.185	0.892	0.808	0.822	0.724	0.999	0.999	0.997	0.998	1.05052	1.09202	0.921464	0.879649
299	P18031	PTPN1	Tyrosine-protein phosphatase non-receptor type 1	0.0956	0.773	0.787	0.453	0.913	0.387	0.379	0.608	0.999	0.999	0.997	0.998	1.06851	1.70882	1.72548	1.36888
300	P18077	RPL35A	Large ribosomal subunit protein eL33	0.2	0.691	0.533	0.259	0.771	0.323	0.442	0.707	0.999	0.999	0.997	0.998	1.1487	1.6144	1.44693	1.19665
301	P18085	ARF4	ADP-ribosylation factor 4	-0.196	-0.0655	0.0691	0.0626	0.337	0.743	0.73	0.754	0.999	0.999	0.997	0.998	0.872968	0.955614	1.04906	1.04435
302	P18124	RPL7	Large ribosomal subunit protein uL30	0.064	0.05	0.237	-0.0367	0.827	0.865	0.425	0.9	0.999	0.999	0.997	0.998	1.04536	1.03526	1.17854	0.974882
303	P18206-2	VCL	Isoform 1 of Vinculin	0.0732	0.0937	0.154	0.105	0.562	0.46	0.232	0.408	0.999	0.999	0.997	0.998	1.05205	1.0671	1.11265	1.07549
304	P18621-2	RPL17	Isoform 2 of Large ribosomal subunit protein uL22	0.292	0.534	0.375	0.255	0.562	0.298	0.46	0.613	0.999	0.999	0.997	0.998	1.22434	1.44794	1.29684	1.19334
305	P18669	PGAM1	Phosphoglycerate mutase 1	-0.00151	-0.0386	0.213	0.319	0.996	0.886	0.434	0.25	0.999	0.999	0.997	0.998	0.998954	0.973599	1.1591	1.24747
306	P18754-2	RCC1	Isoform 2 of Regulator of chromosome condensation	0.256	-0.335	0.213	-0.0856	0.808	0.75	0.839	0.935	0.999	0.999	0.997	0.998	1.19416	0.792784	1.1591	0.942393
307	P19338	NCL	Nucleolin	-0.0584	0.00624	0.175	0.0749	0.916	0.991	0.751	0.892	0.999	0.999	0.997	0.998	0.960329	1.00433	1.12896	1.05329
308	P19404	NDUFV2	NADH dehydrogenase [ubiquinone] flavoprotein 2, mitochondrial	0.014	-0.2	-0.185	0.0255	0.977	0.682	0.705	0.958	0.999	0.999	0.997	0.998	1.00975	0.870551	0.879649	1.01783
309	P19623	SRM	Spermidine synthase	-0.0287	-0.052	-0.126	-0.0619	0.933	0.879	0.713	0.856	0.999	0.999	0.997	0.998	0.980303	0.964598	0.916369	0.958002
310	P20042	EIF2S2	Eukaryotic translation initiation factor 2 subunit 2	0.0806	0.238	-0.0122	0.264	0.848	0.574	0.977	0.533	0.999	0.999	0.997	0.998	1.05746	1.17936	0.991579	1.2008
311	P20073-2	ANXA7	Isoform 2 of Annexin A7	0.148	0.162	-0.0706	0.316	0.433	0.393	0.705	0.108	0.999	0.999	0.997	0.998	1.10803	1.11884	0.952242	1.24487
312	P20290-2	BTF3	Isoform 2 of Transcription factor BTF3	0.185	0.288	-0.0396	0.251	0.545	0.351	0.896	0.416	0.999	0.999	0.997	0.998	1.13682	1.22095	0.972925	1.19003
313	P20338	RAB4A	Ras-related protein Rab-4A	0.42	-0.0139	-0.0933	-0.154	0.0741	0.949	0.671	0.487	0.999	0.999	0.997	0.998	1.33793	0.990412	0.937376	0.898755
314	P20339	RAB5A	Ras-related protein Rab-5A	-0.0874	-0.265	-0.733	-0.44	0.83	0.519	0.091	0.292	0.999	0.999	0.997	0.998	0.941217	0.832199	0.601652	0.737135
315	P20340-2	RAB6A	Isoform 2 of Ras-related protein Rab-6A	-0.463	-0.154	0.949	0.0783	0.431	0.79	0.121	0.893	0.999	0.999	0.997	0.998	0.725476	0.898755	1.93053	1.05577
316	P20618	PSMB1	Proteasome subunit beta type-1	0.262	-0.242	-0.162	-0.524	0.38	0.417	0.585	0.094	0.999	0.999	0.997	0.998	1.19914	0.845572	0.893785	0.695441
317	P20645	M6PR	Cation-dependent mannose-6-phosphate receptor	-0.0529	0.0194	-0.0902	0.452	0.928	0.974	0.878	0.447	0.999	0.999	0.997	0.998	0.963997	1.01354	0.939393	1.36794
318	P20674	COX5A	Cytochrome c oxidase subunit 5A, mitochondrial	-1.14	0.121	-0.449	-0.107	0.0112	0.757	0.261	0.783	0.999	0.999	0.997	0.998	0.45376	1.08749	0.73255	0.928517
319	P20700	LMNB1	Lamin-B1	0.341	-0.117	0.193	-0.228	0.581	0.849	0.754	0.711	0.999	0.999	0.997	0.998	1.26663	0.922103	1.14314	0.853818
320	P20810-10	CAST	Isoform 10 of Calpastatin	0.255	-0.0309	0.395	0.279	0.473	0.93	0.274	0.434	0.999	0.999	0.997	0.998	1.19334	0.978809	1.31494	1.21335
321	P20839-3	IMPDH1	Isoform 3 of Inosine-5'-monophosphate dehydrogenase 1	-0.474	0.0196	0.036	-0.148	0.236	0.96	0.926	0.703	0.999	0.999	0.997	0.998	0.719966	1.01368	1.02527	0.902501
322	P21266	GSTM3	Glutathione S-transferase Mu 3	0.207	0.0918	0.319	-0.107	0.42	0.718	0.224	0.675	0.999	0.999	0.997	0.998	1.15429	1.0657	1.24747	0.928517
323	P21281	ATP6V1B2	V-type proton ATPase subunit B, brain isoform	-1.22	-1.57	-1.29	-1.33	0.41	0.295	0.385	0.371	0.999	0.999	0.997	0.998	0.429283	0.336808	0.408951	0.397768
324	P21333-2	FLNA	Isoform 2 of Filamin-A	-0.0221	-0.176	-0.0186	0.00466	0.9	0.325	0.915	0.979	0.999	0.999	0.997	0.998	0.984798	0.885154	0.98719	1.00324
325	P21796	VDAC1	Non-selective voltage-gated ion channel VDAC1	-0.246	-0.188	-0.188	-0.452	0.635	0.717	0.717	0.388	0.999	0.999	0.997	0.998	0.843231	0.877822	0.877822	0.731029
326	P21912	SDHB	Succinate dehydrogenase [ubiquinone] iron-sulfur subunit, mitochondrial	-0.103	1.45	0.0435	-0.736	0.904	0.109	0.959	0.397	0.999	0.999	0.997	0.998	0.931095	2.73208	1.03061	0.600402
327	P21964-2	COMT	Isoform Soluble of Catechol O-methyltransferase	0.217	0.388	0.248	0.275	0.361	0.115	0.299	0.253	0.999	0.999	0.997	0.998	1.16231	1.30858	1.18756	1.20999
328	P22059	OSBP	Oxysterol-binding protein 1	0.0896	-0.447	-0.222	-0.0539	0.629	0.0295	0.243	0.77	0.999	0.999	0.997	0.998	1.06408	0.733567	0.857376	0.963329
329	P22061-2	PCMT1	Isoform 2 of Protein-L-isoaspartate(D-aspartate) O-methyltransferase	0.365	0.385	0.421	0.47	0.108	0.0919	0.0685	0.0452	0.999	0.999	0.997	0.998	1.28788	1.30586	1.33886	1.38511
330	P22102	GART	Trifunctional purine biosynthetic protein adenosine-3	-0.0402	-0.174	-0.37	-0.19	0.965	0.851	0.691	0.837	0.999	0.999	0.997	0.998	0.97252	0.886382	0.773782	0.876606
331	P22234-2	PAICS	Isoform 2 of Bifunctional phosphoribosylaminoimidazole carboxylase/phosphoribosylaminoimidazole succinocarboxamide synthetase	-0.197	-0.409	-0.151	-0.342	0.301	0.0441	0.421	0.0846	0.999	0.999	0.997	0.998	0.872363	0.753145	0.900626	0.788947
332	P22307-2	SCP2	Isoform SCP2 of Sterol carrier protein 2	0.174	-0.129	0.103	-0.109	0.559	0.665	0.73	0.714	0.999	0.999	0.997	0.998	1.12818	0.914465	1.074	0.927231
333	P22314-2	UBA1	Isoform 2 of Ubiquitin-like modifier-activating enzyme 1	0.00104	-0.0866	0.0531	-0.257	0.996	0.687	0.805	0.244	0.999	0.999	0.997	0.998	1.00072	0.94174	1.03749	0.836826
334	P22392-2	NME2	Isoform 3 of Nucleoside diphosphate kinase B	0.204	0.0311	0.211	0.15	0.205	0.841	0.191	0.343	0.999	0.999	0.997	0.998	1.15189	1.02179	1.15749	1.10957
335	P22626	HNRNPA2B1	Heterogeneous nuclear ribonucleoproteins A2/B1	-0.986	-0.966	-0.8	-0.254	0.218	0.227	0.313	0.743	0.999	0.999	0.997	0.998	0.504876	0.511923	0.574349	0.838568
336	P23193	TCEA1	Transcription elongation factor A protein 1	0.0381	0.0145	-0.0628	0.0251	0.905	0.964	0.844	0.937	0.999	0.999	0.997	0.998	1.02676	1.0101	0.957404	1.01755
337	P23246	SFPQ	Splicing factor, proline- and glutamine-rich	-0.465	-0.0938	0.217	-0.124	0.152	0.763	0.489	0.689	0.999	0.999	0.997	0.998	0.724471	0.937051	1.16231	0.91764
338	P23284	PPIB	Peptidyl-prolyl cis-trans isomerase B	-0.0888	-0.00551	-0.0733	-0.084	0.532	0.969	0.605	0.554	0.999	0.999	0.997	0.998	0.940305	0.996188	0.950461	0.943438
339	P23368-2	ME2	Isoform 2 of NAD-dependent malic enzyme, mitochondrial	0.546	-0.0502	-0.0949	-0.595	0.47	0.946	0.899	0.432	0.999	0.999	0.997	0.998	1.46003	0.965802	0.936337	0.662044
340	P23381-2	WARS1	Isoform 2 of Tryptophan--tRNA ligase, cytoplasmic	-0.0328	-0.0571	0.0347	-0.159	0.853	0.749	0.845	0.379	0.999	0.999	0.997	0.998	0.977521	0.961194	1.02434	0.895646
341	P23396	RPS3	Small ribosomal subunit protein uS3	-0.211	0.0798	0.0368	-0.119	0.392	0.743	0.88	0.625	0.999	0.999	0.997	0.998	0.863938	1.05687	1.02584	0.920826
342	P23434	GCSH	Glycine cleavage system H protein, mitochondrial	0.437	0.187	0.0764	0.658	0.14	0.511	0.787	0.0349	0.999	0.999	0.997	0.998	1.35379	1.13839	1.05438	1.57789
343	P23526	AHCY	Adenosylhomocysteinase	0.0415	-0.0968	-0.115	-0.107	0.741	0.445	0.366	0.399	0.999	0.999	0.997	0.998	1.02918	0.935105	0.923382	0.928517
344	P23528	CFL1	Cofilin-1	0.6	-0.0731	0.381	0.415	0.08	0.819	0.247	0.21	0.999	0.999	0.997	0.998	1.51572	0.950593	1.30224	1.3333
345	P23588	EIF4B	Eukaryotic translation initiation factor 4B	-0.197	0.288	-0.246	0.111	0.474	0.301	0.374	0.685	0.999	0.999	0.997	0.998	0.872363	1.22095	0.843231	1.07998
346	P23786	CPT2	Carnitine O-palmitoyltransferase 2, mitochondrial	-0.574	0.454	0.242	0.183	0.249	0.356	0.619	0.706	0.999	0.999	0.997	0.998	0.671752	1.36983	1.18263	1.13524
347	P23919-2	DTYMK	Isoform 2 of Thymidylate kinase	-0.197	-0.0319	-0.411	-0.562	0.898	0.983	0.789	0.715	0.999	0.999	0.997	0.998	0.872363	0.978131	0.752102	0.677362
348	P23921	RRM1	Ribonucleoside-diphosphate reductase large subunit	-0.0388	-0.136	-0.123	0.0209	0.861	0.542	0.58	0.925	0.999	0.999	0.997	0.998	0.973464	0.910039	0.918276	1.01459
349	P24534	EEF1B2	Elongation factor 1-beta	0.135	-0.0402	-0.0163	0.0816	0.666	0.897	0.958	0.793	0.999	0.999	0.997	0.998	1.09809	0.97252	0.988765	1.05819
350	P24666	ACP1	Low molecular weight phosphotyrosine protein phosphatase	0.0333	0.0697	0.0487	0.124	0.805	0.607	0.718	0.365	0.999	0.999	0.997	0.998	1.02335	1.0495	1.03433	1.08975
351	P25325-2	MPST	Isoform 2 of 3-mercaptopyruvate sulfurtransferase	0.384	-0.00813	0.00877	-0.109	0.306	0.982	0.981	0.766	0.999	0.999	0.997	0.998	1.30495	0.994381	1.0061	0.927231
352	P25398	RPS12	Small ribosomal subunit protein eS12	-0.106	-0.21	-0.223	-0.14	0.628	0.345	0.318	0.524	0.999	0.999	0.997	0.998	0.929161	0.864537	0.856782	0.907519
353	P25685-2	DNAJB1	Isoform 2 of DnaJ homolog subfamily B member 1	-0.169	-0.187	-0.236	-0.284	0.383	0.336	0.229	0.154	0.999	0.999	0.997	0.998	0.889459	0.87843	0.849096	0.821311
354	P25705-2	ATP5F1A	Isoform 2 of ATP synthase F(1) complex subunit alpha, mitochondrial	0.344	0.855	0.219	0.204	0.305	0.0208	0.507	0.538	0.999	0.999	0.997	0.998	1.26927	1.80876	1.16393	1.15189
355	P25786-2	PSMA1	Isoform Long of Proteasome subunit alpha type-1	0.0096	-0.107	-0.0414	0.0739	0.956	0.54	0.811	0.671	0.999	0.999	0.997	0.998	1.00668	0.928517	0.971712	1.05256
356	P25787	PSMA2	Proteasome subunit alpha type-2	-0.542	-0.179	-0.0254	0.00742	0.0251	0.416	0.907	0.973	0.999	0.999	0.997	0.998	0.686818	0.883315	0.982548	1.00516
357	P25788-2	PSMA3	Isoform 2 of Proteasome subunit alpha type-3	-0.144	0.0144	0.0186	0.0373	0.31	0.917	0.894	0.789	0.999	0.999	0.997	0.998	0.905006	1.01003	1.01298	1.02619
358	P25789	PSMA4	Proteasome subunit alpha type-4	-0.0503	-0.0779	-0.237	0.0235	0.836	0.75	0.34	0.923	0.999	0.999	0.997	0.998	0.965735	0.947436	0.848508	1.01642
359	P26038	MSN	Moesin	-0.0392	-0.0193	-0.0409	-0.0254	0.837	0.919	0.83	0.894	0.999	0.999	0.997	0.998	0.973194	0.986711	0.972048	0.982548
360	P26196	DDX6	Probable ATP-dependent RNA helicase DDX6	0.0877	0.126	0.243	-0.27	0.904	0.862	0.738	0.711	0.999	0.999	0.997	0.998	1.06267	1.09126	1.18345	0.82932
361	P26358-2	DNMT1	Isoform 2 of DNA (cytosine-5)-methyltransferase 1	-0.672	-0.465	-1.38	-1.12	0.15	0.308	0.00818	0.0245	0.999	0.999	0.997	0.998	0.627636	0.724471	0.384219	0.460094
362	P26368-2	U2AF2	Isoform 2 of Splicing factor U2AF 65 kDa subunit	-0.266	-0.141	-0.264	-0.44	0.353	0.619	0.357	0.136	0.999	0.999	0.997	0.998	0.831622	0.90689	0.832776	0.737135
363	P26373	RPL13	Large ribosomal subunit protein eL13	0.0961	0.221	0.537	0.369	0.884	0.739	0.422	0.579	0.999	0.999	0.997	0.998	1.06888	1.16554	1.45095	1.29146
364	P26583	HMGB2	High mobility group protein B2	-0.101	-0.302	-0.353	-0.5	0.804	0.463	0.393	0.233	0.999	0.999	0.997	0.998	0.932386	0.811127	0.782954	0.707107
365	P26599-1	PTBP1	Isoform 2 of Polypyrimidine tract-binding protein 1	-0.563	-0.298	-0.373	-0.188	0.0332	0.227	0.137	0.438	0.999	0.999	0.997	0.998	0.676893	0.813379	0.772175	0.877822
366	P26639-2	TARS1	Isoform 2 of Threonine--tRNA ligase 1, cytoplasmic	0.386	0.436	-0.115	-0.068	0.749	0.718	0.924	0.955	0.999	0.999	0.997	0.998	1.30677	1.35285	0.923382	0.95396
367	P26640	VARS1	Valine--tRNA ligase	0.212	0.148	-0.4	0.0646	0.758	0.83	0.564	0.925	0.999	0.999	0.997	0.998	1.15829	1.10803	0.757858	1.04579
368	P26641	EEF1G	Elongation factor 1-gamma	-0.0787	-0.133	-0.244	-0.198	0.535	0.302	0.071	0.134	0.999	0.999	0.997	0.998	0.946911	0.911933	0.844401	0.871758
369	P26885	FKBP2	Peptidyl-prolyl cis-trans isomerase FKBP2	-0.0206	0.499	0.301	0.953	0.952	0.161	0.385	0.0145	0.999	0.999	0.997	0.998	0.985823	1.41323	1.232	1.93589
370	P27348	YWHAQ	14-3-3 protein theta	-0.119	0.15	0.257	0.246	0.69	0.618	0.398	0.418	0.999	0.999	0.997	0.998	0.920826	1.10957	1.19499	1.18591
371	P27361-2	MAPK3	Isoform 2 of Mitogen-activated protein kinase 3	-0.427	-0.398	-0.491	-0.485	0.198	0.228	0.143	0.147	0.999	0.999	0.997	0.998	0.743807	0.75891	0.711532	0.714497
372	P27635	RPL10	Large ribosomal subunit protein uL16	0.27	-0.0307	0.425	0.095	0.62	0.955	0.438	0.861	0.999	0.999	0.997	0.998	1.20581	0.978945	1.34257	1.06807
373	P27694	RPA1	Replication protein A 70 kDa DNA-binding subunit	-0.222	0.0071	-0.497	0.0461	0.565	0.985	0.21	0.904	0.999	0.999	0.997	0.998	0.857376	1.00493	0.708579	1.03247
374	P27695	APEX1	DNA repair nuclease/redox regulator APEX1	-0.163	-0.135	-0.121	-0.111	0.395	0.48	0.524	0.559	0.999	0.999	0.997	0.998	0.893166	0.91067	0.91955	0.925946
375	P27797	CALR	Calreticulin	-0.0171	-0.0786	0.0492	-0.0832	0.889	0.525	0.689	0.502	0.999	0.999	0.997	0.998	0.988217	0.946976	1.03469	0.943962
376	P27816-6	MAP4	Isoform 6 of Microtubule-associated protein 4	-0.0117	-0.199	-0.0933	0.266	0.973	0.573	0.791	0.455	0.999	0.999	0.997	0.998	0.991923	0.871154	0.937376	1.20247
377	P27824-2	CANX	Isoform 2 of Calnexin	0.107	-0.0799	0.0602	0.0359	0.527	0.636	0.721	0.831	0.999	0.999	0.997	0.998	1.07699	0.946123	1.04261	1.0252
378	P28066	PSMA5	Proteasome subunit alpha type-5	-0.104	0.0986	-0.0951	0.0284	0.664	0.679	0.69	0.905	0.999	0.999	0.997	0.998	0.93045	1.07073	0.936207	1.01988
379	P28070	PSMB4	Proteasome subunit beta type-4	-0.0292	-0.0609	-0.0567	0.0674	0.841	0.677	0.698	0.645	0.999	0.999	0.997	0.998	0.979964	0.958666	0.961461	1.04783
380	P28072	PSMB6	Proteasome subunit beta type-6	-0.0182	0.00809	-0.242	-0.115	0.96	0.982	0.503	0.748	0.999	0.999	0.997	0.998	0.987464	1.00562	0.845572	0.923382
381	P28074-3	PSMB5	Isoform 3 of Proteasome subunit beta type-5	-0.0657	0.109	0.0965	0.179	0.709	0.539	0.585	0.318	0.999	0.999	0.997	0.998	0.955482	1.07848	1.06918	1.1321
382	P28482-2	MAPK1	Isoform 2 of Mitogen-activated protein kinase 1	-0.0409	0.28	0.18	0.358	0.857	0.231	0.432	0.132	0.999	0.999	0.997	0.998	0.972048	1.21419	1.13288	1.28165
383	P28838-2	LAP3	Isoform 2 of Cytosol aminopeptidase	0.034	0.334	-0.105	0.283	0.857	0.0968	0.581	0.153	0.999	0.999	0.997	0.998	1.02385	1.2605	0.929805	1.21672
384	P29218-2	IMPA1	Isoform 2 of Inositol monophosphatase 1	-0.327	-0.682	-0.0563	-0.0133	0.483	0.156	0.903	0.977	0.999	0.999	0.997	0.998	0.797192	0.623301	0.961727	0.990824
385	P29373	CRABP2	Cellular retinoic acid-binding protein 2	-0.0483	-0.00686	-0.0955	-0.0874	0.78	0.968	0.583	0.615	0.999	0.999	0.997	0.998	0.967075	0.995256	0.935948	0.941217
386	P29401-2	TKT	Isoform 2 of Transketolase	-0.07	-0.115	-0.275	-0.143	0.643	0.45	0.0872	0.35	0.999	0.999	0.997	0.998	0.952638	0.923382	0.82645	0.905634
387	P29692	EEF1D	Elongation factor 1-delta	-0.0206	0.178	0.316	0.263	0.928	0.437	0.179	0.258	0.999	0.999	0.997	0.998	0.985823	1.13131	1.24487	1.19997
388	P29966	MARCKS	Myristoylated alanine-rich C-kinase substrate	0.22	0.202	0.157	0.14	0.438	0.475	0.577	0.62	0.999	0.999	0.997	0.998	1.16473	1.15029	1.11497	1.10191
389	P30040	ERP29	Endoplasmic reticulum resident protein 29	0.0283	0.133	-0.118	0.0972	0.866	0.435	0.488	0.565	0.999	0.999	0.997	0.998	1.01981	1.09657	0.921464	1.0697
390	P30041	PRDX6	Peroxiredoxin-6	0.126	-0.145	0.00697	-0.0219	0.848	0.827	0.992	0.974	0.999	0.999	0.997	0.998	1.09126	0.904379	1.00484	0.984935
391	P30043	BLVRB	Flavin reductase (NADPH)	0.266	0.214	0.3	0.0333	0.126	0.211	0.088	0.84	0.999	0.999	0.997	0.998	1.20247	1.1599	1.23114	1.02335
392	P30044-2	PRDX5	Isoform Cytoplasmic+peroxisomal of Peroxiredoxin-5, mitochondrial	-0.223	-0.038	-0.125	-0.0538	0.291	0.854	0.548	0.795	0.999	0.999	0.997	0.998	0.856782	0.974004	0.917004	0.963395
393	P30046	DDT	D-dopachrome decarboxylase	-0.0524	-0.204	-0.28	-0.106	0.795	0.321	0.18	0.599	0.999	0.999	0.997	0.998	0.964331	0.86814	0.823591	0.929161
394	P30048-2	PRDX3	Isoform 2 of Thioredoxin-dependent peroxide reductase, mitochondrial	-0.0235	-0.12	0.0382	-0.113	0.918	0.601	0.867	0.622	0.999	0.999	0.997	0.998	0.983843	0.920188	1.02683	0.924663
395	P30049	ATP5F1D	ATP synthase F(1) complex subunit delta, mitochondrial	-0.113	-0.0591	0.0495	-0.167	0.489	0.716	0.76	0.313	0.999	0.999	0.997	0.998	0.924663	0.959863	1.03491	0.890693
396	P30050	RPL12	Large ribosomal subunit protein uL11	0.0573	-0.126	0.0741	0.0716	0.95	0.891	0.936	0.938	0.999	0.999	0.997	0.998	1.04052	0.916369	1.0527	1.05088
397	P30084	ECHS1	Enoyl-CoA hydratase, mitochondrial	0.278	0.244	0.328	0.265	0.193	0.25	0.13	0.214	0.999	0.999	0.997	0.998	1.21251	1.18427	1.25527	1.20164
398	P30085-2	CMPK1	Isoform 2 of UMP-CMP kinase	-0.0301	0.184	-0.551	-0.173	0.964	0.781	0.412	0.794	0.999	0.999	0.997	0.998	0.979352	1.13603	0.682547	0.886996
399	P30086	PEBP1	Phosphatidylethanolamine-binding protein 1	-0.121	-0.0371	-0.0524	0.0598	0.489	0.83	0.762	0.729	0.999	0.999	0.997	0.998	0.91955	0.974612	0.964331	1.04232
400	P30101	PDIA3	Protein disulfide-isomerase A3	-0.0505	-0.238	-0.161	-0.262	0.719	0.109	0.264	0.0805	0.999	0.999	0.997	0.998	0.965602	0.84792	0.894405	0.833931
401	P30153	PPP2R1A	Serine/threonine-protein phosphatase 2A 65 kDa regulatory subunit A alpha isoform	-0.111	-0.0528	-0.161	-0.0802	0.779	0.894	0.686	0.839	0.999	0.999	0.997	0.998	0.925946	0.964063	0.894405	0.945927
402	P30405	PPIF	Peptidyl-prolyl cis-trans isomerase F, mitochondrial	-0.0795	-0.0884	-0.227	-0.0419	0.616	0.577	0.167	0.791	0.999	0.999	0.997	0.998	0.946386	0.940565	0.85441	0.971375
403	P30419-2	NMT1	Isoform Short of Glycylpeptide N-tetradecanoyltransferase 1	0.184	0.231	0.0243	0.11	0.545	0.451	0.936	0.716	0.999	0.999	0.997	0.998	1.13603	1.17365	1.01699	1.07923
404	P30520	ADSS2	Adenylosuccinate synthetase isozyme 2	-0.174	0.127	-0.236	-0.336	0.492	0.614	0.354	0.196	0.999	0.999	0.997	0.998	0.886382	1.09202	0.849096	0.792235
405	P30566-2	ADSL	Isoform 2 of Adenylosuccinate lyase	0.71	0.391	0.904	-0.123	0.245	0.513	0.146	0.836	0.999	0.999	0.997	0.998	1.6358	1.3113	1.87125	0.918276
406	P30626-2	SRI	Isoform 2 of Sorcin	0.0962	-0.0236	0.109	0.238	0.661	0.914	0.619	0.289	0.999	0.999	0.997	0.998	1.06895	0.983775	1.07848	1.17936
407	P30825	SLC7A1	High affinity cationic amino acid transporter 1	-0.153	0.364	0.56	0.457	0.843	0.638	0.472	0.556	0.999	0.999	0.997	0.998	0.899378	1.28699	1.47427	1.37268
408	P31040	SDHA	Succinate dehydrogenase [ubiquinone] flavoprotein subunit, mitochondrial	-0.0334	-0.294	0.329	0.0767	0.889	0.232	0.183	0.748	0.999	0.999	0.997	0.998	0.977115	0.815637	1.25614	1.0546
409	P31150	GDI1	Rab GDP dissociation inhibitor alpha	-0.234	-0.17	-0.106	-0.0868	0.161	0.298	0.511	0.59	0.999	0.999	0.997	0.998	0.850274	0.888843	0.929161	0.941609
410	P31153	MAT2A	S-adenosylmethionine synthase isoform type-2	0.327	-0.0352	0.251	0.132	0.369	0.922	0.488	0.714	0.999	0.999	0.997	0.998	1.2544	0.975896	1.19003	1.09581
411	P31350-2	RRM2	Isoform 2 of Ribonucleoside-diphosphate reductase subunit M2	-0.342	0.123	-0.289	0.0932	0.0759	0.497	0.127	0.606	0.999	0.999	0.997	0.998	0.788947	1.089	0.818469	1.06673
412	P31689-2	DNAJA1	Isoform 2 of DnaJ homolog subfamily A member 1	-0.139	-0.448	-0.615	-0.633	0.732	0.282	0.149	0.138	0.999	0.999	0.997	0.998	0.908148	0.733058	0.65293	0.644834
413	P31937	HIBADH	3-hydroxyisobutyrate dehydrogenase, mitochondrial	0.443	0.537	0.25	0.272	0.106	0.0558	0.343	0.305	0.999	0.999	0.997	0.998	1.35943	1.45095	1.18921	1.20748
414	P31939-2	ATIC	Isoform 2 of Bifunctional purine biosynthesis protein ATIC	-0.179	-0.0785	-0.205	-0.495	0.825	0.923	0.801	0.545	0.999	0.999	0.997	0.998	0.883315	0.947042	0.867539	0.709562
415	P31943	HNRNPH1	Heterogeneous nuclear ribonucleoprotein H	0.1	-0.187	0.0343	-0.024	0.782	0.609	0.925	0.947	0.999	0.999	0.997	0.998	1.07177	0.87843	1.02406	0.983502
416	P31946-2	YWHAB	Isoform Short of 14-3-3 protein beta/alpha	-0.0209	0.115	0.0695	0.365	0.929	0.628	0.769	0.14	0.999	0.999	0.997	0.998	0.985618	1.08298	1.04935	1.28788
417	P31948-2	STIP1	Isoform 2 of Stress-induced-phosphoprotein 1	0.237	0.182	0.297	0.121	0.368	0.487	0.263	0.642	0.999	0.999	0.997	0.998	1.17854	1.13446	1.22859	1.08749
418	P32119	PRDX2	Peroxiredoxin-2	-0.1	-0.171	0.0333	0.0134	0.551	0.314	0.841	0.936	0.999	0.999	0.997	0.998	0.933033	0.888227	1.02335	1.00933
419	P32929-2	CTH	Isoform 2 of Cystathionine gamma-lyase	0.0975	-0.203	-0.259	-0.189	0.791	0.583	0.486	0.61	0.999	0.999	0.997	0.998	1.06992	0.868742	0.835667	0.877214
420	P32969	RPL9	Large ribosomal subunit protein uL6	-1.4	-1.04	-0.295	-0.957	0.364	0.496	0.846	0.532	0.999	0.999	0.997	0.998	0.378929	0.486327	0.815072	0.515127
421	P33176	KIF5B	Kinesin-1 heavy chain	-0.114	-0.139	-0.137	-0.119	0.639	0.569	0.574	0.626	0.999	0.999	0.997	0.998	0.924023	0.908148	0.909408	0.920826
422	P33240-2	CSTF2	Isoform 2 of Cleavage stimulation factor subunit 2	-0.702	-0.323	-0.42	-0.427	0.292	0.621	0.521	0.515	0.999	0.999	0.997	0.998	0.614719	0.799406	0.747425	0.743807
423	P33316-2	DUT	Isoform 2 of Deoxyuridine 5'-triphosphate nucleotidohydrolase, mitochondrial	-0.0623	-0.172	-0.000344	-0.253	0.781	0.447	0.999	0.271	0.999	0.999	0.999	0.998	0.957736	0.887611	0.999762	0.83915
424	P34897-3	SHMT2	Isoform 3 of Serine hydroxymethyltransferase, mitochondrial	-0.211	-0.228	0.0694	-0.18	0.719	0.698	0.905	0.759	0.999	0.999	0.997	0.998	0.863938	0.853818	1.04928	0.882703
425	P34932	HSPA4	Heat shock 70 kDa protein 4	-0.0732	-0.13	-0.214	-0.329	0.815	0.678	0.498	0.304	0.999	0.999	0.997	0.998	0.950527	0.913831	0.862144	0.796088
426	P35080	PFN2	Profilin-2	-0.099	-0.209	-0.016	-0.0967	0.536	0.204	0.92	0.546	0.999	0.999	0.997	0.998	0.93368	0.865137	0.988971	0.93517
427	P35232	PHB1	Prohibitin 1	-0.676	0.221	-0.0693	-1.4	0.337	0.749	0.92	0.0606	0.999	0.999	0.997	0.998	0.625898	1.16554	0.9531	0.378929
428	P35241-5	RDX	Isoform 5 of Radixin	0.282	-0.0487	0.0239	0.0253	0.405	0.884	0.943	0.94	0.999	0.999	0.997	0.998	1.21588	0.966807	1.0167	1.01769
429	P35244	RPA3	Replication protein A 14 kDa subunit	-0.998	0.218	-0.109	0.471	0.112	0.715	0.855	0.434	0.999	0.999	0.997	0.998	0.500694	1.16312	0.927231	1.38607
430	P35268	RPL22	Large ribosomal subunit protein eL22	-0.057	0.0356	0.184	-0.0269	0.884	0.928	0.639	0.945	0.999	0.999	0.997	0.998	0.961261	1.02498	1.13603	0.981527
431	P35269	GTF2F1	General transcription factor IIF subunit 1	-0.199	-0.169	0.143	0.00785	0.488	0.556	0.618	0.978	0.999	0.999	0.997	0.998	0.871154	0.889459	1.1042	1.00546
432	P35270	SPR	Sepiapterin reductase	0.00571	0.457	0.4	0.714	0.987	0.202	0.261	0.0568	0.999	0.999	0.997	0.998	1.00397	1.37268	1.31951	1.64035
433	P35520-2	CBS	Isoform 2 of Cystathionine beta-synthase	1.15	1.15	0.705	0.429	0.441	0.44	0.634	0.771	0.999	0.999	0.997	0.998	2.21914	2.21914	1.63014	1.3463
434	P35573-2	AGL	Isoform 5 of Glycogen debranching enzyme	-0.19	-0.536	-0.361	-0.522	0.648	0.21	0.39	0.222	0.999	0.999	0.997	0.998	0.876606	0.68968	0.778625	0.696406
435	P35579	MYH9	Myosin-9	-0.172	0.0313	0.0663	-0.0471	0.465	0.893	0.776	0.84	0.999	0.999	0.997	0.998	0.887611	1.02193	1.04703	0.96788
436	P35606-2	COPB2	Isoform 2 of Coatomer subunit beta'	0.376	0.427	0.274	0.0559	0.291	0.235	0.438	0.872	0.999	0.999	0.997	0.998	1.29774	1.34443	1.20916	1.03951
437	P35613-2	BSG	Isoform 2 of Basigin	0.153	0.0717	0.132	0.029	0.523	0.763	0.582	0.903	0.999	0.999	0.997	0.998	1.11188	1.05095	1.09581	1.0203
438	P35637-2	FUS	Isoform Short of RNA-binding protein FUS	-0.141	-0.294	-0.0121	-0.189	0.578	0.256	0.962	0.458	0.999	0.999	0.997	0.998	0.90689	0.815637	0.991648	0.877214
439	P35998	PSMC2	26S proteasome regulatory subunit 7	-0.169	0.563	0.738	0.5	0.815	0.443	0.319	0.495	0.999	0.999	0.997	0.998	0.889459	1.47734	1.66786	1.41421
440	P36404	ARL2	ADP-ribosylation factor-like protein 2	0.186	0.218	0.125	0.147	0.684	0.633	0.784	0.746	0.999	0.999	0.997	0.998	1.13761	1.16312	1.09051	1.10726
441	P36405	ARL3	ADP-ribosylation factor-like protein 3	0.173	-0.0808	0.0129	0.212	0.465	0.73	0.956	0.372	0.999	0.999	0.997	0.998	1.1274	0.945533	1.00898	1.15829
442	P36578	RPL4	Large ribosomal subunit protein uL4	-0.0932	0.0259	0.0117	0.0159	0.88	0.967	0.985	0.979	0.999	0.999	0.997	0.998	0.937441	1.01811	1.00814	1.01108
443	P36871	PGM1	Phosphoglucomutase-1	-0.123	0.183	0.24	-0.0508	0.869	0.807	0.748	0.946	0.999	0.999	0.997	0.998	0.918276	1.13524	1.18099	0.965401
444	P36873-2	PPP1CC	Isoform 2 of Serine/threonine-protein phosphatase PP1-gamma catalytic subunit	0.272	0.352	0.336	0.0971	0.334	0.217	0.237	0.725	0.999	0.999	0.997	0.998	1.20748	1.27633	1.26225	1.06962
445	P36957	DLST	Dihydrolipoyllysine-residue succinyltransferase component of 2-oxoglutarate dehydrogenase complex, mitochondrial	-0.0881	-0.0308	-0.0966	0.134	0.697	0.891	0.669	0.555	0.999	0.999	0.997	0.998	0.940761	0.978877	0.935234	1.09733
446	P36969-2	GPX4	Isoform Cytoplasmic of Phospholipid hydroperoxide glutathione peroxidase GPX4	-0.589	-0.193	-0.459	-0.465	0.571	0.852	0.658	0.654	0.999	0.999	0.997	0.998	0.664804	0.874785	0.72749	0.724471
447	P37108	SRP14	Signal recognition particle 14 kDa protein	0.156	-0.788	-0.381	-0.828	0.865	0.398	0.679	0.375	0.999	0.999	0.997	0.998	1.11419	0.579146	0.767905	0.56331
448	P37802-2	TAGLN2	Isoform 2 of Transgelin-2	-0.0119	-0.0675	-0.186	0.207	0.953	0.737	0.361	0.313	0.999	0.999	0.997	0.998	0.991785	0.95429	0.87904	1.15429
449	P37837-2	TALDO1	Isoform 2 of Transaldolase	-0.0517	-0.219	-0.0756	-0.0531	0.738	0.173	0.626	0.731	0.999	0.999	0.997	0.998	0.964799	0.859161	0.948947	0.963863
450	P38117-2	ETFB	Isoform 2 of Electron transfer flavoprotein subunit beta	-0.257	-0.0421	0.338	-0.102	0.335	0.872	0.211	0.696	0.999	0.999	0.997	0.998	0.836826	0.97124	1.264	0.93174
451	P38159-2	RBMX	Isoform 2 of RNA-binding motif protein, X chromosome	0.425	0.648	0.808	0.216	0.53	0.344	0.243	0.748	0.999	0.999	0.997	0.998	1.34257	1.56699	1.75078	1.16151
452	P38646	HSPA9	Stress-70 protein, mitochondrial	0.0405	-0.165	-0.00587	-0.133	0.811	0.339	0.972	0.441	0.999	0.999	0.997	0.998	1.02847	0.891929	0.995939	0.911933
453	P38919	EIF4A3	Eukaryotic initiation factor 4A-III	0.24	0.0985	0.261	0.133	0.285	0.655	0.248	0.548	0.999	0.999	0.997	0.998	1.18099	1.07066	1.19831	1.09657
454	P39019	RPS19	Small ribosomal subunit protein eS19	-0.108	0.183	0.0206	0.0904	0.665	0.466	0.934	0.716	0.999	0.999	0.997	0.998	0.927873	1.13524	1.01438	1.06467
455	P39023	RPL3	Large ribosomal subunit protein uL3	-0.0433	0.0287	-0.103	-0.236	0.956	0.971	0.896	0.765	0.999	0.999	0.997	0.998	0.970433	1.02009	0.931095	0.849096
456	P39687	ANP32A	Acidic leucine-rich nuclear phosphoprotein 32 family member A	0.108	0.109	-0.255	0.241	0.767	0.765	0.489	0.513	0.999	0.999	0.997	0.998	1.07773	1.07848	0.837987	1.18181
457	P39748	FEN1	Flap endonuclease 1	0.00612	0.117	-0.0203	-0.0171	0.978	0.597	0.926	0.938	0.999	0.999	0.997	0.998	1.00425	1.08448	0.986028	0.988217
458	P40222	TXLNA	Alpha-taxilin	0.176	0.12	0.0947	0.237	0.705	0.796	0.839	0.613	0.999	0.999	0.997	0.998	1.12975	1.08673	1.06784	1.17854
459	P40227	CCT6A	T-complex protein 1 subunit zeta	-0.146	-0.142	-0.253	-0.334	0.768	0.773	0.611	0.502	0.999	0.999	0.997	0.998	0.903753	0.906262	0.83915	0.793334
460	P40429	RPL13A	Large ribosomal subunit protein uL13	-0.0812	0.0523	0.194	-0.0314	0.897	0.934	0.758	0.96	0.999	0.999	0.997	0.998	0.945271	1.03692	1.14393	0.97847
461	P40925-3	MDH1	Isoform 3 of Malate dehydrogenase, cytoplasmic	0.0447	0.0409	-0.0119	-0.249	0.91	0.918	0.976	0.533	0.999	0.999	0.997	0.998	1.03147	1.02876	0.991785	0.841479
462	P40926	MDH2	Malate dehydrogenase, mitochondrial	0.0369	0.302	0.303	0.134	0.865	0.18	0.179	0.54	0.999	0.999	0.997	0.998	1.02591	1.23285	1.23371	1.09733
463	P41091	EIF2S3	Eukaryotic translation initiation factor 2 subunit 3	-0.0568	0.311	0.105	-0.222	0.819	0.226	0.675	0.38	0.999	0.999	0.997	0.998	0.961394	1.24057	1.07549	0.857376
464	P41227-2	NAA10	Isoform 2 of N-alpha-acetyltransferase 10	0.0462	0.127	-0.0761	0.0285	0.844	0.592	0.746	0.903	0.999	0.999	0.997	0.998	1.03254	1.09202	0.948619	1.01995
465	P41236	PPP1R2	Protein phosphatase inhibitor 2	-0.0821	-0.0199	0.0221	0.164	0.67	0.918	0.908	0.399	0.999	0.999	0.997	0.998	0.944682	0.986301	1.01544	1.12039
466	P41240	CSK	Tyrosine-protein kinase CSK	0.0311	-0.28	-0.234	0.362	0.971	0.747	0.787	0.677	0.999	0.999	0.997	0.998	1.02179	0.823591	0.850274	1.28521
467	P41250-2	GARS1	Isoform 2 of Glycine--tRNA ligase	0.323	0.261	0.195	0.131	0.349	0.445	0.568	0.7	0.999	0.999	0.997	0.998	1.25093	1.19831	1.14472	1.09505
468	P41567	EIF1	Eukaryotic translation initiation factor 1	-0.952	0.0176	0.104	-0.271	0.443	0.989	0.932	0.825	0.999	0.999	0.997	0.998	0.516915	1.01227	1.07475	0.828745
469	P42126-2	ECI1	Isoform 2 of Enoyl-CoA delta isomerase 1, mitochondrial	0.0198	-0.245	-0.1	-0.0278	0.901	0.14	0.531	0.861	0.999	0.999	0.997	0.998	1.01382	0.843816	0.933033	0.980915
470	P42167	TMPO	Lamina-associated polypeptide 2, isoforms beta/gamma	-0.223	-0.131	-0.0315	-0.171	0.368	0.592	0.897	0.487	0.999	0.999	0.997	0.998	0.856782	0.913198	0.978403	0.888227
471	P42766	RPL35	Large ribosomal subunit protein uL29	0.225	0.292	0.545	0.55	0.79	0.731	0.523	0.518	0.999	0.999	0.997	0.998	1.16878	1.22434	1.45902	1.46409
472	P43034	PAFAH1B1	Platelet-activating factor acetylhydrolase IB subunit beta	1.03	0.0846	0.266	-0.0924	0.433	0.948	0.837	0.943	0.999	0.999	0.997	0.998	2.04202	1.06039	1.20247	0.937961
473	P43487-2	RANBP1	Isoform 2 of Ran-specific GTPase-activating protein	0.391	0.168	0.312	0.413	0.129	0.497	0.218	0.111	0.999	0.999	0.997	0.998	1.3113	1.1235	1.24143	1.33145
474	P43686-2	PSMC4	Isoform 2 of 26S proteasome regulatory subunit 6B	0.859	0.0941	0.475	-0.53	0.32	0.911	0.577	0.534	0.999	0.999	0.997	0.998	1.81378	1.0674	1.38992	0.692555
475	P43897	TSFM	Elongation factor Ts, mitochondrial	0.392	0.447	0.936	0.203	0.665	0.622	0.31	0.822	0.999	0.999	0.997	0.998	1.31221	1.3632	1.91322	1.15109
476	P45880	VDAC2	Non-selective voltage-gated ion channel VDAC2	-0.0654	-0.391	-0.277	-0.399	0.904	0.476	0.61	0.466	0.999	0.999	0.997	0.998	0.95568	0.762601	0.825305	0.758384
477	P46108-2	CRK	Isoform Crk-I of Adapter molecule crk	0.962	1.4	1.04	1.96	0.248	0.104	0.213	0.0295	0.999	0.999	0.997	0.998	1.94801	2.63902	2.05623	3.89062
478	P46109	CRKL	Crk-like protein	-0.195	-0.0692	-0.424	-0.404	0.572	0.84	0.231	0.252	0.999	0.999	0.997	0.998	0.873573	0.953166	0.745355	0.75576
479	P46379-2	BAG6	Isoform 2 of Large proline-rich protein BAG6	-0.0897	-0.102	0.109	0.0866	0.734	0.699	0.68	0.742	0.999	0.999	0.997	0.998	0.939718	0.93174	1.07848	1.06186
480	P46776	RPL27A	Large ribosomal subunit protein uL15	-0.0908	0.116	0.424	0.116	0.87	0.834	0.451	0.835	0.999	0.999	0.997	0.998	0.939002	1.08373	1.34164	1.08373
481	P46777	RPL5	Large ribosomal subunit protein uL18	0.0268	0.0144	0.0659	0.105	0.933	0.964	0.836	0.742	0.999	0.999	0.997	0.998	1.01875	1.01003	1.04674	1.07549
482	P46778	RPL21	Large ribosomal subunit protein eL21	-0.386	0.151	0.0755	-0.329	0.753	0.902	0.951	0.789	0.999	0.999	0.997	0.998	0.765248	1.11034	1.05373	0.796088
483	P46779-2	RPL28	Isoform 2 of Large ribosomal subunit protein eL28	-0.161	0.15	0.492	-0.304	0.799	0.813	0.443	0.632	0.999	0.999	0.997	0.998	0.894405	1.10957	1.40639	0.810003
484	P46781	RPS9	Small ribosomal subunit protein uS4	0.0624	0.023	0.568	0.0715	0.937	0.977	0.473	0.927	0.999	0.999	0.997	0.998	1.0442	1.01607	1.48247	1.05081
485	P46782	RPS5	Small ribosomal subunit protein uS7	-0.314	0.0885	0.224	0.313	0.236	0.731	0.391	0.237	0.999	0.999	0.997	0.998	0.804408	1.06326	1.16797	1.24229
486	P46783	RPS10	Small ribosomal subunit protein eS10	0.149	0.359	-0.0844	0.148	0.646	0.276	0.793	0.646	0.999	0.999	0.997	0.998	1.1088	1.28254	0.943177	1.10803
487	P46926	GNPDA1	Glucosamine-6-phosphate deaminase 1	0.12	0.109	0.129	0.122	0.655	0.684	0.631	0.65	0.999	0.999	0.997	0.998	1.08673	1.07848	1.09354	1.08824
488	P46940	IQGAP1	Ras GTPase-activating-like protein IQGAP1	-0.308	0.687	0.337	-0.0316	0.786	0.549	0.767	0.978	0.999	0.999	0.997	0.998	0.807761	1.60993	1.26313	0.978335
489	P46976-2	GYG1	Isoform GN-1 of Glycogenin-1	-0.744	-0.929	-0.351	-0.787	0.116	0.056	0.44	0.0981	0.999	0.999	0.997	0.998	0.597082	0.525222	0.78404	0.579548
490	P47756-1	CAPZB	Isoform 2 of F-actin-capping protein subunit beta	-0.0487	-0.164	-0.0787	0.0508	0.835	0.487	0.737	0.828	0.999	0.999	0.997	0.998	0.966807	0.892547	0.946911	1.03584
491	P47914	RPL29	Large ribosomal subunit protein eL29	0.0671	0.00487	0.552	0.264	0.941	0.996	0.547	0.772	0.999	0.999	0.997	0.998	1.04761	1.00338	1.46612	1.2008
492	P48047	ATP5PO	ATP synthase peripheral stalk subunit OSCP, mitochondrial	1.3	0.696	1.17	2.59	0.45	0.683	0.494	0.146	0.999	0.999	0.997	0.998	2.46229	1.62001	2.25012	6.02099
493	P48147	PREP	Prolyl endopeptidase	0.477	0.762	-0.299	0.827	0.736	0.592	0.832	0.561	0.999	0.999	0.997	0.998	1.39185	1.69584	0.812816	1.77399
494	P48444	ARCN1	Coatomer subunit delta	-0.5	-0.504	-1.1	-0.614	0.481	0.477	0.137	0.389	0.999	0.999	0.997	0.998	0.707107	0.705149	0.466516	0.653383
495	P48637	GSS	Glutathione synthetase	0.283	0.402	0.107	0.337	0.147	0.0481	0.567	0.0899	0.999	0.999	0.997	0.998	1.21672	1.32134	1.07699	1.26313
496	P48643	CCT5	T-complex protein 1 subunit epsilon	0.0137	-0.0741	-0.00145	0.00583	0.947	0.719	0.994	0.977	0.999	0.999	0.997	0.998	1.00954	0.949935	0.998995	1.00405
497	P48739-2	PITPNB	Isoform 2 of Phosphatidylinositol transfer protein beta isoform	0.0994	0.456	-0.0329	0.243	0.771	0.198	0.923	0.481	0.999	0.999	0.997	0.998	1.07133	1.37173	0.977454	1.18345
498	P49006	MARCKSL1	MARCKS-related protein	0.396	0.124	0.0441	0.435	0.0409	0.485	0.803	0.0269	0.999	0.999	0.997	0.998	1.31585	1.08975	1.03104	1.35191
499	P49189	ALDH9A1	4-trimethylaminobutyraldehyde dehydrogenase	-0.00164	0.0522	0.0516	0.0287	0.992	0.739	0.742	0.855	0.999	0.999	0.997	0.998	0.998864	1.03684	1.03641	1.02009
500	P49321	NASP	Nuclear autoantigenic sperm protein	0.138	0.0144	0.16	-0.0189	0.424	0.932	0.355	0.912	0.999	0.999	0.997	0.998	1.10038	1.01003	1.11729	0.986985
501	P49368	CCT3	T-complex protein 1 subunit gamma	-0.134	0.0156	-0.108	-0.194	0.782	0.974	0.822	0.688	0.999	0.999	0.997	0.998	0.911301	1.01087	0.927873	0.874179
502	P49411	TUFM	Elongation factor Tu, mitochondrial	0.863	0.0559	0.935	0.371	0.68	0.979	0.655	0.859	0.999	0.999	0.997	0.998	1.81882	1.03951	1.91189	1.29325
503	P49419-2	ALDH7A1	Isoform 2 of Alpha-aminoadipic semialdehyde dehydrogenase	0.0925	0.0933	0.123	0.0897	0.526	0.522	0.401	0.538	0.999	0.999	0.997	0.998	1.06622	1.06681	1.089	1.06415
504	P49458	SRP9	Signal recognition particle 9 kDa protein	-0.208	-0.751	-0.257	0.0599	0.667	0.137	0.595	0.901	0.999	0.999	0.997	0.998	0.865737	0.594192	0.836826	1.04239
505	P49588-2	AARS1	Isoform 2 of Alanine--tRNA ligase, cytoplasmic	0.141	0.0131	-0.00208	0.0541	0.428	0.941	0.991	0.759	0.999	0.999	0.997	0.998	1.10267	1.00912	0.998559	1.03821
506	P49589-2	CARS1	Isoform 2 of Cysteine--tRNA ligase, cytoplasmic	0.0331	-0.102	0.165	0.265	0.87	0.618	0.422	0.207	0.999	0.999	0.997	0.998	1.02321	0.93174	1.12117	1.20164
507	P49591	SARS1	Serine--tRNA ligase, cytoplasmic	0.193	0.0109	0.0742	0.198	0.336	0.956	0.707	0.325	0.999	0.999	0.997	0.998	1.14314	1.00758	1.05278	1.14711
508	P49720	PSMB3	Proteasome subunit beta type-3	-0.112	0.0411	0.00356	-0.232	0.512	0.809	0.983	0.187	0.999	0.999	0.997	0.998	0.925304	1.0289	1.00247	0.851454
509	P49721	PSMB2	Proteasome subunit beta type-2	0.132	-0.0157	0.183	0.277	0.755	0.97	0.666	0.514	0.999	0.999	0.997	0.998	1.09581	0.989177	1.13524	1.21167
510	P49755	TMED10	Transmembrane emp24 domain-containing protein 10	-0.253	-0.0526	-0.585	-0.394	0.223	0.794	0.0117	0.0681	0.999	0.999	0.997	0.998	0.83915	0.964197	0.666649	0.761017
511	P49773	HINT1	Adenosine 5'-monophosphoramidase HINT1	0.23	0.0799	-0.142	-0.575	0.435	0.784	0.627	0.0664	0.999	0.999	0.997	0.998	1.17283	1.05694	0.906262	0.671286
512	P49903-4	SEPHS1	Isoform 4 of Selenide, water dikinase 1	-0.21	-0.172	-0.273	-0.557	0.348	0.438	0.227	0.0234	0.999	0.999	0.997	0.998	0.864537	0.887611	0.827597	0.679714
513	P49915	GMPS	GMP synthase [glutamine-hydrolyzing]	0.0323	-0.0554	-0.0221	-0.26	0.872	0.782	0.912	0.209	0.999	0.999	0.997	0.998	1.02264	0.962328	0.984798	0.835088
514	P50213	IDH3A	Isocitrate dehydrogenase [NAD] subunit alpha, mitochondrial	0.189	0.344	0.249	0.234	0.629	0.384	0.525	0.55	0.999	0.999	0.997	0.998	1.13997	1.26927	1.18838	1.17609
515	P50395	GDI2	Rab GDP dissociation inhibitor beta	-0.13	-0.175	-0.135	-0.153	0.41	0.273	0.394	0.336	0.999	0.999	0.997	0.998	0.913831	0.885768	0.91067	0.899378
516	P50502	ST13	Hsc70-interacting protein	0.046	-0.043	0.0016	0.0474	0.826	0.837	0.994	0.82	0.999	0.999	0.997	0.998	1.0324	0.970634	1.00111	1.0334
517	P50579-3	METAP2	Isoform 3 of Methionine aminopeptidase 2	0.186	0.106	0.332	-0.268	0.797	0.882	0.646	0.711	0.999	0.999	0.997	0.998	1.13761	1.07624	1.25876	0.83047
518	P50897-2	PPT1	Isoform 2 of Palmitoyl-protein thioesterase 1	-0.0236	-0.0021	-0.286	-0.166	0.949	0.995	0.44	0.652	0.999	0.999	0.997	0.998	0.983775	0.998545	0.820173	0.89131
519	P50914	RPL14	Large ribosomal subunit protein eL14	-0.153	-0.0859	0.0947	0.00132	0.784	0.877	0.864	0.998	0.999	0.999	0.997	0.999	0.899378	0.942197	1.06784	1.00092
520	P50990	CCT8	T-complex protein 1 subunit theta	0.000908	-0.154	-0.0249	0.0284	0.996	0.359	0.88	0.863	0.999	0.999	0.997	0.998	1.00063	0.898755	0.982889	1.01988
521	P50991	CCT4	T-complex protein 1 subunit delta	0.0842	0.00899	-0.0273	0.0195	0.617	0.957	0.871	0.907	0.999	0.999	0.997	0.998	1.0601	1.00625	0.981255	1.01361
522	P50995-2	ANXA11	Isoform 2 of Annexin A11	-0.153	0.239	0.0463	0.21	0.367	0.169	0.782	0.223	0.999	0.999	0.997	0.998	0.899378	1.18017	1.03261	1.15669
523	P51148-2	RAB5C	Isoform 2 of Ras-related protein Rab-5C	0.118	0.151	0.151	0.324	0.579	0.481	0.481	0.144	0.999	0.999	0.997	0.998	1.08523	1.11034	1.11034	1.2518
524	P51149	RAB7A	Ras-related protein Rab-7a	-0.0136	0.182	0.182	-0.0252	0.948	0.392	0.391	0.904	0.999	0.999	0.997	0.998	0.990617	1.13446	1.13446	0.982684
525	P51151	RAB9A	Ras-related protein Rab-9A	0.78	0.272	-0.0942	0.422	0.258	0.686	0.888	0.533	0.999	0.999	0.997	0.998	1.71713	1.20748	0.936792	1.33978
526	P51153	RAB13	Ras-related protein Rab-13	-0.284	-0.0598	-0.36	0.446	0.581	0.907	0.486	0.391	0.999	0.999	0.997	0.998	0.821311	0.959397	0.779165	1.36226
527	P51452-2	DUSP3	Isoform 2 of Dual specificity protein phosphatase 3	0.128	0.387	-0.545	0.558	0.812	0.477	0.321	0.311	0.999	0.999	0.997	0.998	1.09278	1.30767	0.685391	1.47223
528	P51553	IDH3G	Isocitrate dehydrogenase [NAD] subunit gamma, mitochondrial	0.00916	0.123	-1.22	0.101	0.993	0.907	0.263	0.924	0.999	0.999	0.997	0.998	1.00637	1.089	0.429283	1.07252
529	P51572-2	BCAP31	Isoform 2 of B-cell receptor-associated protein 31	0.191	0.188	0.213	0.0569	0.399	0.406	0.348	0.799	0.999	0.999	0.997	0.998	1.14155	1.13918	1.1591	1.04023
530	P51659	HSD17B4	Peroxisomal multifunctional enzyme type 2	0.14	0.265	0.209	-0.11	0.653	0.4	0.505	0.724	0.999	0.999	0.997	0.998	1.10191	1.20164	1.15589	0.926588
531	P51665	PSMD7	26S proteasome non-ATPase regulatory subunit 7	-0.0471	-0.0119	-0.0406	-0.0908	0.863	0.965	0.882	0.74	0.999	0.999	0.997	0.998	0.96788	0.991785	0.972251	0.939002
532	P51858	HDGF	Hepatoma-derived growth factor	0.059	-0.0493	-0.0308	0.014	0.677	0.728	0.827	0.921	0.999	0.999	0.997	0.998	1.04174	0.966405	0.978877	1.00975
533	P51991	HNRNPA3	Heterogeneous nuclear ribonucleoprotein A3	-0.317	0.0966	0.151	-0.0298	0.503	0.837	0.748	0.949	0.999	0.999	0.997	0.998	0.802737	1.06925	1.11034	0.979556
534	P52272-2	HNRNPM	Isoform 2 of Heterogeneous nuclear ribonucleoprotein M	-0.0293	0.00596	-0.0119	-0.287	0.963	0.992	0.985	0.648	0.999	0.999	0.997	0.998	0.979896	1.00414	0.991785	0.819605
535	P52292	KPNA2	Importin subunit alpha-1	-0.102	0.0109	0.183	0.5	0.777	0.976	0.612	0.182	0.999	0.999	0.997	0.998	0.93174	1.00758	1.13524	1.41421
536	P52565	ARHGDIA	Rho GDP-dissociation inhibitor 1	0.0201	-0.209	-0.129	-0.0116	0.907	0.239	0.457	0.946	0.999	0.999	0.997	0.998	1.01403	0.865137	0.914465	0.991992
537	P52597	HNRNPF	Heterogeneous nuclear ribonucleoprotein F	-0.331	-0.28	0.0279	-0.603	0.816	0.844	0.984	0.673	0.999	0.999	0.997	0.998	0.794985	0.823591	1.01953	0.658383
538	P52788	SMS	Spermine synthase	0.105	0.243	-0.0734	0.48	0.762	0.484	0.831	0.18	0.999	0.999	0.997	0.998	1.07549	1.18345	0.950396	1.39474
539	P52815	MRPL12	Large ribosomal subunit protein bL12m	-0.128	0.128	0.00424	0.125	0.705	0.705	0.99	0.711	0.999	0.999	0.997	0.998	0.915099	1.09278	1.00294	1.09051
540	P52888	THOP1	Thimet oligopeptidase	-0.0406	-0.0146	0.21	-0.0513	0.904	0.965	0.536	0.879	0.999	0.999	0.997	0.998	0.972251	0.989931	1.15669	0.965066
541	P52907	CAPZA1	F-actin-capping protein subunit alpha-1	0.0695	0.0695	0.224	-0.0298	0.747	0.747	0.309	0.89	0.999	0.999	0.997	0.998	1.04935	1.04935	1.16797	0.979556
542	P53004	BLVRA	Biliverdin reductase A	-0.401	-0.294	-0.764	-0.302	0.185	0.324	0.0201	0.311	0.999	0.999	0.997	0.998	0.757333	0.815637	0.588861	0.811127
543	P53041	PPP5C	Serine/threonine-protein phosphatase 5	-0.0146	0.0369	-0.00598	-0.12	0.972	0.929	0.988	0.772	0.999	0.999	0.997	0.998	0.989931	1.02591	0.995864	0.920188
544	P53611	RABGGTB	Geranylgeranyl transferase type-2 subunit beta	0.856	0.308	0.208	0.616	0.289	0.697	0.792	0.44	0.999	0.999	0.997	0.998	1.81001	1.23799	1.15509	1.53262
545	P53634	CTSC	Dipeptidyl peptidase 1	-0.656	0.276	-0.0537	-0.164	0.384	0.71	0.942	0.825	0.999	0.999	0.997	0.998	0.634635	1.21083	0.963462	0.892547
546	P53701	HCCS	Holocytochrome c-type synthase	-0.024	-0.0303	-0.312	-0.133	0.895	0.868	0.106	0.472	0.999	0.999	0.997	0.998	0.983502	0.979217	0.805524	0.911933
547	P53999	SUB1	Activated RNA polymerase II transcriptional coactivator p15	0.336	0.193	0.331	0.221	0.333	0.574	0.34	0.52	0.999	0.999	0.997	0.998	1.26225	1.14314	1.25788	1.16554
548	P54577	YARS1	Tyrosine--tRNA ligase, cytoplasmic	-0.0165	0.055	0.0492	-0.0229	0.942	0.808	0.828	0.919	0.999	0.999	0.997	0.998	0.988628	1.03886	1.03469	0.984252
549	P54578-2	USP14	Isoform 2 of Ubiquitin carboxyl-terminal hydrolase 14	-0.0527	-0.354	-0.0535	-0.273	0.831	0.169	0.829	0.281	0.999	0.999	0.997	0.998	0.96413	0.782412	0.963596	0.827597
550	P54687-2	BCAT1	Isoform 2 of Branched-chain-amino-acid aminotransferase, cytosolic	-0.464	-0.197	-0.845	-0.136	0.401	0.717	0.138	0.803	0.999	0.999	0.997	0.998	0.724973	0.872363	0.556711	0.910039
551	P54709	ATP1B3	Sodium/potassium-transporting ATPase subunit beta-3	0.013	-0.132	-0.367	-0.311	0.964	0.645	0.213	0.286	0.999	0.999	0.997	0.998	1.00905	0.912565	0.775393	0.806083
552	P54725-2	RAD23A	Isoform 2 of UV excision repair protein RAD23 homolog A	0.431	0.256	0.125	0.42	0.053	0.227	0.544	0.0583	0.999	0.999	0.997	0.998	1.34817	1.19416	1.09051	1.33793
553	P54727	RAD23B	UV excision repair protein RAD23 homolog B	-0.232	-0.118	-0.0639	-0.125	0.302	0.592	0.771	0.57	0.999	0.999	0.997	0.998	0.851454	0.921464	0.956674	0.917004
554	P54819-2	AK2	Isoform 2 of Adenylate kinase 2, mitochondrial	-0.313	0.396	0.203	0.463	0.384	0.275	0.568	0.206	0.999	0.999	0.997	0.998	0.804966	1.31585	1.15109	1.37841
555	P55010	EIF5	Eukaryotic translation initiation factor 5	0.0149	-0.319	-0.421	0.0129	0.971	0.444	0.317	0.975	0.999	0.999	0.997	0.998	1.01038	0.801625	0.746907	1.00898
556	P55036	PSMD4	26S proteasome non-ATPase regulatory subunit 4	-0.37	0.156	0.129	-0.0244	0.151	0.529	0.602	0.921	0.999	0.999	0.997	0.998	0.773782	1.11419	1.09354	0.983229
557	P55060-3	CSE1L	Isoform 3 of Exportin-2	0.176	0.169	0.163	-0.0243	0.762	0.771	0.779	0.967	0.999	0.999	0.997	0.998	1.12975	1.12428	1.11961	0.983298
558	P55072	VCP	Transitional endoplasmic reticulum ATPase	-0.0284	-0.131	0.116	-0.0186	0.903	0.576	0.621	0.936	0.999	0.999	0.997	0.998	0.980507	0.913198	1.08373	0.98719
559	P55145	MANF	Mesencephalic astrocyte-derived neurotrophic factor	-0.635	-0.968	-0.022	0.317	0.216	0.0699	0.965	0.527	0.999	0.999	0.997	0.998	0.643941	0.511214	0.984866	1.24574
560	P55209-2	NAP1L1	Isoform 2 of Nucleosome assembly protein 1-like 1	-0.189	-0.268	-0.21	-0.459	0.43	0.269	0.382	0.0705	0.999	0.999	0.997	0.998	0.877214	0.83047	0.864537	0.72749
561	P55263-2	ADK	Isoform 2 of Adenosine kinase	-0.396	-0.033	-0.174	-0.0988	0.167	0.904	0.53	0.72	0.999	0.999	0.997	0.998	0.759962	0.977386	0.886382	0.933809
562	P55327-2	TPD52	Isoform 2 of Tumor protein D52	0.342	-0.318	0.269	0.457	0.377	0.411	0.486	0.244	0.999	0.999	0.997	0.998	1.26751	0.802181	1.20497	1.37268
563	P55735	SEC13	Protein SEC13 homolog	-0.132	0.038	0.0491	-0.225	0.677	0.905	0.877	0.483	0.999	0.999	0.997	0.998	0.912565	1.02669	1.03462	0.855595
564	P55809-2	OXCT1	Isoform 2 of Succinyl-CoA:3-ketoacid coenzyme A transferase 1, mitochondrial	0.631	-0.131	0.452	0.434	0.376	0.851	0.522	0.539	0.999	0.999	0.997	0.998	1.54864	0.913198	1.36794	1.35097
565	P55854-2	SUMO3	Isoform 2 of Small ubiquitin-related modifier 3	0.738	0.694	0.661	0.76	0.0498	0.0628	0.0746	0.0444	0.999	0.999	0.997	0.998	1.66786	1.61776	1.58118	1.69349
566	P55884-2	EIF3B	Isoform 2 of Eukaryotic translation initiation factor 3 subunit B	-0.777	0.268	0.302	0.0443	0.572	0.845	0.826	0.974	0.999	0.999	0.997	0.998	0.583579	1.20414	1.23285	1.03118
567	P56134-2	ATP5MF	Isoform 2 of ATP synthase F(0) complex subunit f, mitochondrial	0.536	0.316	0.155	-0.13	0.175	0.413	0.684	0.733	0.999	0.999	0.997	0.998	1.44995	1.24487	1.11342	0.913831
568	P56537	EIF6	Eukaryotic translation initiation factor 6	-0.085	-0.126	0.102	-0.112	0.713	0.587	0.66	0.629	0.999	0.999	0.997	0.998	0.942785	0.916369	1.07326	0.925304
569	P56545-2	CTBP2	Isoform 2 of C-terminal-binding protein 2	-0.491	-0.146	-0.175	-0.226	0.103	0.609	0.54	0.431	0.999	0.999	0.997	0.998	0.711532	0.903753	0.885768	0.855002
570	P57076	CFAP298	Cilia- and flagella-associated protein 298	0.411	-0.181	-0.163	0.48	0.438	0.731	0.756	0.368	0.999	0.999	0.997	0.998	1.32961	0.882091	0.893166	1.39474
571	P57737-2	CORO7	Isoform 2 of Coronin-7	-0.257	-0.299	-0.677	-0.0109	0.677	0.628	0.282	0.986	0.999	0.999	0.997	0.998	0.836826	0.812816	0.625465	0.992473
572	P58546	MTPN	Myotrophin	-0.197	-0.0254	-0.263	-0.164	0.466	0.925	0.336	0.544	0.999	0.999	0.997	0.998	0.872363	0.982548	0.833353	0.892547
573	P60033	CD81	CD81 antigen	0.171	-0.38	-0.0483	-0.149	0.634	0.3	0.893	0.678	0.999	0.999	0.997	0.998	1.12584	0.768438	0.967075	0.901875
574	P60174-3	TPI1	Isoform 2 of Triosephosphate isomerase	0.0117	0.336	0.0759	0.222	0.966	0.237	0.784	0.427	0.999	0.999	0.997	0.998	1.00814	1.26225	1.05402	1.16635
575	P60228	EIF3E	Eukaryotic translation initiation factor 3 subunit E	0.0938	0.183	-0.0911	0.018	0.595	0.309	0.606	0.919	0.999	0.999	0.997	0.998	1.06718	1.13524	0.938807	1.01255
576	P60468	SEC61B	Protein transport protein Sec61 subunit beta	1.11	0.714	0.309	0.874	0.0809	0.242	0.604	0.158	0.999	0.999	0.997	0.998	2.15846	1.64035	1.23885	1.83274
577	P60510	PPP4C	Serine/threonine-protein phosphatase 4 catalytic subunit	0.73	0.222	-0.193	1.3	0.415	0.801	0.828	0.158	0.999	0.999	0.997	0.998	1.65864	1.16635	0.874785	2.46229
578	P60520	GABARAPL2	Gamma-aminobutyric acid receptor-associated protein-like 2	-0.507	-0.468	-0.536	-0.454	0.154	0.186	0.135	0.199	0.999	0.999	0.997	0.998	0.703684	0.722966	0.68968	0.730016
579	P60660-2	MYL6	Isoform Smooth muscle of Myosin light polypeptide 6	0.226	-0.119	0.0538	0.144	0.38	0.639	0.832	0.572	0.999	0.999	0.997	0.998	1.16959	0.920826	1.038	1.10496
580	P60709	ACTB	Actin, cytoplasmic 1	0.838	0.121	0.373	-0.0696	0.147	0.827	0.503	0.9	0.999	0.999	0.997	0.998	1.78757	1.08749	1.29504	0.952902
581	P60842-3	EIF4A1	Isoform 3 of Eukaryotic initiation factor 4A-I	0.134	0.144	0.281	-0.00127	0.648	0.625	0.347	0.997	0.999	0.999	0.997	0.999	1.09733	1.10496	1.21504	0.99912
582	P60842	EIF4A1	Eukaryotic initiation factor 4A-I	0.282	0.273	0.0322	0.167	0.194	0.208	0.878	0.43	0.999	0.999	0.997	0.998	1.21588	1.20832	1.02257	1.12272
583	P60866-2	RPS20	Isoform 2 of Small ribosomal subunit protein uS10	-0.393	-0.235	-0.217	-0.293	0.255	0.489	0.521	0.39	0.999	0.999	0.997	0.998	0.761544	0.849685	0.860353	0.816203
584	P60891	PRPS1	Ribose-phosphate pyrophosphokinase 1	0.0966	0.00698	0.0895	-0.0111	0.69	0.977	0.711	0.963	0.999	0.999	0.997	0.998	1.06925	1.00485	1.064	0.992336
585	P60900-2	PSMA6	Isoform 2 of Proteasome subunit alpha type-6	-0.173	-0.574	-0.0806	0.0427	0.359	0.00824	0.665	0.818	0.999	0.999	0.997	0.998	0.886996	0.671752	0.945664	1.03004
586	P60953	CDC42	Cell division control protein 42 homolog	0.142	-0.311	-0.189	0.315	0.789	0.56	0.722	0.556	0.999	0.999	0.997	0.998	1.10343	0.806083	0.877214	1.24401
587	P60981	DSTN	Destrin	0.577	-0.0704	0.176	-0.264	0.377	0.913	0.784	0.682	0.999	0.999	0.997	0.998	1.49174	0.952374	1.12975	0.832776
588	P60983	GMFB	Glia maturation factor beta	0.355	-0.601	-0.996	-0.394	0.815	0.693	0.515	0.795	0.999	0.999	0.997	0.998	1.27899	0.659297	0.501388	0.761017
589	P61006	RAB8A	Ras-related protein Rab-8A	0.465	0.149	0.313	0.32	0.0834	0.555	0.228	0.218	0.999	0.999	0.997	0.998	1.38032	1.1088	1.24229	1.24833
590	P61011	SRP54	Signal recognition particle subunit SRP54	-0.132	-0.105	0.114	-0.259	0.461	0.557	0.523	0.16	0.999	0.999	0.997	0.998	0.912565	0.929805	1.08222	0.835667
591	P61019	RAB2A	Ras-related protein Rab-2A	-0.25	0.0202	-0.0744	-0.172	0.307	0.933	0.757	0.478	0.999	0.999	0.997	0.998	0.840896	1.0141	0.949737	0.887611
592	P61020-2	RAB5B	Isoform 2 of Ras-related protein Rab-5B	-0.475	-0.125	-0.736	-0.0772	0.249	0.756	0.0852	0.847	0.999	0.999	0.997	0.998	0.719467	0.917004	0.600402	0.947896
593	P61026	RAB10	Ras-related protein Rab-10	-0.249	0.106	0.0163	-0.328	0.226	0.596	0.935	0.119	0.999	0.999	0.997	0.998	0.841479	1.07624	1.01136	0.79664
594	P61077-2	UBE2D3	Isoform 2 of Ubiquitin-conjugating enzyme E2 D3	-0.22	-0.0708	-0.00309	-0.289	0.204	0.673	0.985	0.103	0.999	0.999	0.997	0.998	0.858565	0.95211	0.99786	0.818469
595	P61081-2	UBE2M	Isoform 2 of NEDD8-conjugating enzyme Ubc12	-0.226	-0.233	0.16	-0.127	0.615	0.605	0.722	0.777	0.999	0.999	0.997	0.998	0.855002	0.850864	1.11729	0.915734
596	P61086-3	UBE2K	Isoform 3 of Ubiquitin-conjugating enzyme E2 K	0.683	0.273	0.608	0.148	0.147	0.547	0.193	0.742	0.999	0.999	0.997	0.998	1.60547	1.20832	1.52414	1.10803
597	P61088	UBE2N	Ubiquitin-conjugating enzyme E2 N	-0.377	-0.0298	-0.282	-0.146	0.0472	0.864	0.123	0.408	0.999	0.999	0.997	0.998	0.770037	0.979556	0.82245	0.903753
598	P61106	RAB14	Ras-related protein Rab-14	-0.0421	-0.199	-0.18	-0.0638	0.847	0.37	0.416	0.77	0.999	0.999	0.997	0.998	0.97124	0.871154	0.882703	0.956741
599	P61158	ACTR3	Actin-related protein 3	0.0258	-0.00746	0.485	-0.242	0.989	0.997	0.792	0.895	0.999	0.999	0.997	0.998	1.01804	0.994842	1.39959	0.845572
600	P61163	ACTR1A	Alpha-centractin	0.0625	-0.198	-0.0484	0.143	0.742	0.308	0.799	0.457	0.999	0.999	0.997	0.998	1.04427	0.871758	0.967008	1.1042
601	P61204	ARF3	ADP-ribosylation factor 3	-0.0455	0.109	-0.069	0.0698	0.827	0.603	0.741	0.738	0.999	0.999	0.997	0.998	0.968954	1.07848	0.953299	1.04957
602	P61247	RPS3A	Small ribosomal subunit protein eS1	0.137	0.166	0.33	0.0721	0.794	0.751	0.533	0.891	0.999	0.999	0.997	0.998	1.09962	1.12194	1.25701	1.05125
603	P61254	RPL26	Large ribosomal subunit protein uL24	-0.483	0.255	0.101	0.317	0.561	0.758	0.902	0.701	0.999	0.999	0.997	0.998	0.715488	1.19334	1.07252	1.24574
604	P61289-2	PSME3	Isoform 2 of Proteasome activator complex subunit 3	-0.294	0.281	-0.0895	0.143	0.449	0.469	0.816	0.709	0.999	0.999	0.997	0.998	0.815637	1.21504	0.939848	1.1042
605	P61313	RPL15	Large ribosomal subunit protein eL15	0.259	0.552	0.644	0.499	0.824	0.636	0.582	0.669	0.999	0.999	0.997	0.998	1.19665	1.46612	1.56266	1.41323
606	P61353	RPL27	Large ribosomal subunit protein eL27	-0.378	0.0428	0.211	-0.123	0.657	0.96	0.804	0.885	0.999	0.999	0.997	0.998	0.769504	1.03011	1.15749	0.918276
607	P61457	PCBD1	Pterin-4-alpha-carbinolamine dehydratase	-0.402	0.324	-0.218	-0.272	0.365	0.462	0.619	0.536	0.999	0.999	0.997	0.998	0.756808	1.2518	0.859756	0.828171
608	P61513	RPL37A	Large ribosomal subunit protein eL43	-0.112	0.0823	0.384	-0.122	0.828	0.873	0.462	0.813	0.999	0.999	0.997	0.998	0.925304	1.0587	1.30495	0.918913
609	P61586	RHOA	Transforming protein RhoA	0.144	0.263	0.153	0.0967	0.56	0.295	0.535	0.694	0.999	0.999	0.997	0.998	1.10496	1.19997	1.11188	1.06932
610	P61604	HSPE1	10 kDa heat shock protein, mitochondrial	0.277	0.22	0.437	0.289	0.416	0.515	0.208	0.397	0.999	0.999	0.997	0.998	1.21167	1.16473	1.35379	1.22179
611	P61758-2	VBP1	Isoform 2 of Prefoldin subunit 3	0.12	0.206	0.216	0.303	0.57	0.337	0.316	0.167	0.999	0.999	0.997	0.998	1.08673	1.15349	1.16151	1.23371
612	P61769	B2M	Beta-2-microglobulin	0.118	0.464	0.0338	0.461	0.67	0.112	0.903	0.114	0.999	0.999	0.997	0.998	1.08523	1.37936	1.0237	1.3765
613	P61803	DAD1	Dolichyl-diphosphooligosaccharide--protein glycosyltransferase subunit DAD1	-0.131	0.0476	0.549	0.629	0.693	0.885	0.115	0.0755	0.999	0.999	0.997	0.998	0.913198	1.03354	1.46307	1.54649
614	P61970	NUTF2	Nuclear transport factor 2	0.179	0.105	-0.0754	0.103	0.472	0.671	0.759	0.678	0.999	0.999	0.997	0.998	1.1321	1.07549	0.949079	1.074
615	P61978-2	HNRNPK	Isoform 2 of Heterogeneous nuclear ribonucleoprotein K	0.103	-0.0961	0.0811	0.0433	0.589	0.616	0.671	0.82	0.999	0.999	0.997	0.998	1.074	0.935559	1.05782	1.03047
616	P61981	YWHAG	14-3-3 protein gamma	0.388	0.289	0.216	0.256	0.0414	0.115	0.227	0.157	0.999	0.999	0.997	0.998	1.30858	1.22179	1.16151	1.19416
617	P62081	RPS7	Small ribosomal subunit protein eS7	-0.176	0.257	-0.104	-0.182	0.874	0.817	0.925	0.87	0.999	0.999	0.997	0.998	0.885154	1.19499	0.93045	0.88148
618	P62136	PPP1CA	Serine/threonine-protein phosphatase PP1-alpha catalytic subunit	-0.256	-0.273	-0.196	-0.116	0.162	0.139	0.278	0.514	0.999	0.999	0.997	0.998	0.837406	0.827597	0.872968	0.922742
619	P62195-2	PSMC5	Isoform 2 of 26S proteasome regulatory subunit 8	0.468	0.241	0.738	0.274	0.714	0.85	0.566	0.83	0.999	0.999	0.997	0.998	1.38319	1.18181	1.66786	1.20916
620	P62241	RPS8	Small ribosomal subunit protein eS8	-0.227	-0.0226	0.289	-0.199	0.807	0.981	0.755	0.83	0.999	0.999	0.997	0.998	0.85441	0.984457	1.22179	0.871154
621	P62244	RPS15A	Small ribosomal subunit protein uS8	0.0109	0.103	0.177	0.0913	0.989	0.899	0.828	0.911	0.999	0.999	0.997	0.998	1.00758	1.074	1.13053	1.06533
622	P62249	RPS16	Small ribosomal subunit protein uS9	0.216	0.602	0.357	0.297	0.51	0.083	0.283	0.368	0.999	0.999	0.997	0.998	1.16151	1.51782	1.28076	1.22859
623	P62258	YWHAE	14-3-3 protein epsilon	0.135	-0.0807	0.349	0.357	0.526	0.703	0.117	0.11	0.999	0.999	0.997	0.998	1.09809	0.945599	1.27368	1.28076
624	P62263	RPS14	Small ribosomal subunit protein uS11	-0.28	-0.377	-0.625	-0.208	0.866	0.821	0.708	0.901	0.999	0.999	0.997	0.998	0.823591	0.770037	0.64842	0.865737
625	P62266	RPS23	Small ribosomal subunit protein uS12	0.0657	0.289	0.32	0.237	0.964	0.842	0.825	0.87	0.999	0.999	0.997	0.998	1.04659	1.22179	1.24833	1.17854
626	P62269	RPS18	Small ribosomal subunit protein uS13	0.0675	0.43	0.251	0.223	0.602	0.00522	0.0697	0.103	0.999	0.999	0.997	0.998	1.0479	1.34723	1.19003	1.16716
627	P62277	RPS13	Small ribosomal subunit protein uS15	-0.0797	0.138	0.173	-0.13	0.915	0.854	0.818	0.862	0.999	0.999	0.997	0.998	0.946254	1.10038	1.1274	0.913831
628	P62280	RPS11	Small ribosomal subunit protein uS17	0.206	0.284	0.255	0.0998	0.825	0.761	0.784	0.915	0.999	0.999	0.997	0.998	1.15349	1.21757	1.19334	1.07162
629	P62304	SNRPE	Small nuclear ribonucleoprotein E	-0.265	-0.797	-0.311	-0.000896	0.397	0.0214	0.323	0.998	0.999	0.999	0.997	0.999	0.832199	0.575545	0.806083	0.999379
630	P62310	LSM3	U6 snRNA-associated Sm-like protein LSm3	0.0964	0.3	0.028	0.263	0.801	0.44	0.942	0.497	0.999	0.999	0.997	0.998	1.0691	1.23114	1.0196	1.19997
631	P62314	SNRPD1	Small nuclear ribonucleoprotein Sm D1	-0.0712	-0.624	0.117	-0.401	0.85	0.116	0.757	0.297	0.999	0.999	0.997	0.998	0.951846	0.648869	1.08448	0.757333
632	P62316-2	SNRPD2	Isoform 2 of Small nuclear ribonucleoprotein Sm D2	-0.0787	-0.0934	0.251	0.0313	0.867	0.843	0.596	0.947	0.999	0.999	0.997	0.998	0.946911	0.937311	1.19003	1.02193
633	P62318-2	SNRPD3	Isoform 2 of Small nuclear ribonucleoprotein Sm D3	-0.145	0.0399	0.0955	-0.145	0.509	0.855	0.662	0.509	0.999	0.999	0.997	0.998	0.904379	1.02804	1.06844	0.904379
634	P62330	ARF6	ADP-ribosylation factor 6	0.4	0.537	-0.0127	0.448	0.507	0.377	0.983	0.458	0.999	0.999	0.997	0.998	1.31951	1.45095	0.991236	1.36415
635	P62333	PSMC6	26S proteasome regulatory subunit 10B	0.0949	-0.0869	-0.365	0.24	0.879	0.889	0.561	0.701	0.999	0.999	0.997	0.998	1.06799	0.941544	0.776469	1.18099
636	P62424	RPL7A	Large ribosomal subunit protein eL8	-0.0667	0.186	0.389	0.196	0.934	0.818	0.631	0.808	0.999	0.999	0.997	0.998	0.95482	1.13761	1.30949	1.14552
637	P62491	RAB11A	Ras-related protein Rab-11A	0.0496	0.0289	-0.0205	0.0273	0.782	0.872	0.909	0.879	0.999	0.999	0.997	0.998	1.03498	1.02023	0.985891	1.0191
638	P62495-2	ETF1	Isoform 2 of Eukaryotic peptide chain release factor subunit 1	0.0586	-0.0586	-0.219	-0.0401	0.706	0.707	0.176	0.796	0.999	0.999	0.997	0.998	1.04145	0.960195	0.859161	0.972588
639	P62633-2	CNBP	Isoform 2 of CCHC-type zinc finger nucleic acid binding protein	-0.424	-0.484	0.182	-0.616	0.317	0.257	0.662	0.156	0.999	0.999	0.997	0.998	0.745355	0.714992	1.13446	0.652477
640	P62701	RPS4X	Small ribosomal subunit protein eS4, X isoform	-0.123	0.0689	0.141	0.108	0.85	0.916	0.828	0.868	0.999	0.999	0.997	0.998	0.918276	1.04892	1.10267	1.07773
641	P62750	RPL23A	Large ribosomal subunit protein uL23	-0.0319	0.171	0.221	0.243	0.972	0.851	0.809	0.79	0.999	0.999	0.997	0.998	0.978131	1.12584	1.16554	1.18345
642	P62753	RPS6	Small ribosomal subunit protein eS6	-0.218	0.347	0.26	-0.0521	0.753	0.619	0.708	0.94	0.999	0.999	0.997	0.998	0.859756	1.27191	1.19748	0.964531
643	P62805	H4C1	Histone H4	-0.571	-0.609	-0.341	0.134	0.35	0.32	0.572	0.823	0.999	0.999	0.997	0.998	0.67315	0.655651	0.789494	1.09733
644	P62820	RAB1A	Ras-related protein Rab-1A	-0.104	-0.292	-0.0429	-0.164	0.757	0.39	0.898	0.625	0.999	0.999	0.997	0.998	0.93045	0.816769	0.970702	0.892547
645	P62826	RAN	GTP-binding nuclear protein Ran	0.181	-0.0377	-0.264	-0.355	0.329	0.836	0.164	0.0689	0.999	0.999	0.997	0.998	1.13367	0.974207	0.832776	0.78187
646	P62829	RPL23	Large ribosomal subunit protein uL14	-0.0438	0.116	0.269	0.0981	0.907	0.759	0.479	0.795	0.999	0.999	0.997	0.998	0.970096	1.08373	1.20497	1.07036
647	P62841	RPS15	Small ribosomal subunit protein uS19	0.0114	-0.0121	-0.374	0.0578	0.991	0.991	0.724	0.956	0.999	0.999	0.997	0.998	1.00793	0.991648	0.77164	1.04088
648	P62847-2	RPS24	Isoform 2 of Small ribosomal subunit protein eS24	0.187	-0.301	-0.0493	-0.0873	0.675	0.503	0.912	0.845	0.999	0.999	0.997	0.998	1.13839	0.81169	0.966405	0.941283
649	P62851	RPS25	Small ribosomal subunit protein eS25	0.107	0.174	0.0836	0.154	0.752	0.609	0.805	0.649	0.999	0.999	0.997	0.998	1.07699	1.12818	1.05966	1.11265
650	P62854	RPS26	Small ribosomal subunit protein eS26	0.796	0.438	1.25	1.34	0.311	0.572	0.123	0.1	0.999	0.999	0.997	0.998	1.73628	1.35472	2.37841	2.53151
651	P62857	RPS28	Small ribosomal subunit protein eS28	-0.409	0.171	-0.405	-0.335	0.299	0.658	0.304	0.393	0.999	0.999	0.997	0.998	0.753145	1.12584	0.755236	0.792784
652	P62861	FAU	Ubiquitin-like FUBI-ribosomal protein eS30 fusion protein	-0.485	-0.813	-0.296	-0.384	0.586	0.367	0.739	0.665	0.999	0.999	0.997	0.998	0.714497	0.569197	0.814508	0.76631
653	P62888	RPL30	Large ribosomal subunit protein eL30	-0.796	0.343	-0.0169	-0.114	0.356	0.687	0.984	0.893	0.999	0.999	0.997	0.998	0.575944	1.26839	0.988354	0.924023
654	P62899-2	RPL31	Isoform 2 of Large ribosomal subunit protein eL31	-0.0656	0.555	0.715	-0.313	0.959	0.665	0.578	0.806	0.999	0.999	0.997	0.998	0.955548	1.46917	1.64148	0.804966
655	P62906	RPL10A	Large ribosomal subunit protein uL1	0.0386	-0.141	0.129	-0.234	0.916	0.701	0.725	0.527	0.999	0.999	0.997	0.998	1.02712	0.90689	1.09354	0.850274
656	P62910	RPL32	Large ribosomal subunit protein eL32	-0.011	-0.168	0.478	0.144	0.99	0.848	0.588	0.87	0.999	0.999	0.997	0.998	0.992404	0.890076	1.39281	1.10496
657	P62913-2	RPL11	Isoform 2 of Large ribosomal subunit protein uL5	-0.0355	-0.14	0.0766	0.118	0.935	0.75	0.861	0.788	0.999	0.999	0.997	0.998	0.975694	0.907519	1.05453	1.08523
658	P62917	RPL8	Large ribosomal subunit protein uL2	0.194	0.212	0.444	0.213	0.826	0.811	0.618	0.81	0.999	0.999	0.997	0.998	1.14393	1.15829	1.36037	1.1591
659	P62937	PPIA	Peptidyl-prolyl cis-trans isomerase A	-0.204	-0.274	-0.256	-0.155	0.428	0.293	0.324	0.547	0.999	0.999	0.997	0.998	0.86814	0.827023	0.837406	0.898132
660	P62942	FKBP1A	Peptidyl-prolyl cis-trans isomerase FKBP1A	0.0325	0.0146	0.0287	0.311	0.852	0.933	0.869	0.0934	0.999	0.999	0.997	0.998	1.02278	1.01017	1.02009	1.24057
661	P62993	GRB2	Growth factor receptor-bound protein 2	-0.0776	0.0619	0.13	0.127	0.656	0.722	0.458	0.468	0.999	0.999	0.997	0.998	0.947633	1.04384	1.09429	1.09202
662	P63000-2	RAC1	Isoform B of Ras-related C3 botulinum toxin substrate 1	-0.0394	-0.0788	-0.0655	-0.0501	0.796	0.606	0.668	0.742	0.999	0.999	0.997	0.998	0.97306	0.946845	0.955614	0.965869
663	P63027	VAMP2	Vesicle-associated membrane protein 2	-1.1	-0.447	-0.851	-0.259	0.24	0.625	0.358	0.776	0.999	0.999	0.997	0.998	0.466516	0.733567	0.5544	0.835667
664	P63104	YWHAZ	14-3-3 protein zeta/delta	0.158	0.0938	0.195	0.279	0.439	0.643	0.342	0.183	0.999	0.999	0.997	0.998	1.11574	1.06718	1.14472	1.21335
665	P63208	SKP1	S-phase kinase-associated protein 1	0.206	-0.103	-0.00774	-0.121	0.465	0.714	0.978	0.666	0.999	0.999	0.997	0.998	1.15349	0.931095	0.994649	0.91955
666	P63220	RPS21	Small ribosomal subunit protein eS21	0.106	-0.0835	0.1	0.0698	0.702	0.763	0.718	0.801	0.999	0.999	0.997	0.998	1.07624	0.943765	1.07177	1.04957
667	P63241-2	EIF5A	Isoform 2 of Eukaryotic translation initiation factor 5A-1	0.0351	0.131	0.239	0.0477	0.915	0.692	0.473	0.885	0.999	0.999	0.997	0.998	1.02463	1.09505	1.18017	1.03362
668	P63244	RACK1	Small ribosomal subunit protein RACK1	0.274	0.156	0.743	-0.0409	0.633	0.784	0.208	0.943	0.999	0.999	0.997	0.998	1.20916	1.11419	1.67365	0.972048
669	P63261	ACTG1	Actin, cytoplasmic 2	0.243	0.162	-0.24	-0.001	0.303	0.488	0.309	0.997	0.999	0.999	0.997	0.999	1.18345	1.11884	0.846745	0.999307
670	P63279	UBE2I	SUMO-conjugating enzyme UBC9	0.243	0.346	0.042	0.421	0.378	0.216	0.877	0.138	0.999	0.999	0.997	0.998	1.18345	1.27103	1.02954	1.33886
671	P67775	PPP2CA	Serine/threonine-protein phosphatase 2A catalytic subunit alpha isoform	-0.0273	-0.223	-0.205	-0.393	0.879	0.227	0.264	0.0443	0.999	0.999	0.997	0.998	0.981255	0.856782	0.867539	0.761544
672	P67809	YBX1	Y-box-binding protein 1	0.268	0.25	0.751	0.377	0.666	0.687	0.239	0.545	0.999	0.999	0.997	0.998	1.20414	1.18921	1.68296	1.29864
673	P67870	CSNK2B	Casein kinase II subunit beta	-0.498	-0.403	-0.716	-0.424	0.699	0.754	0.58	0.742	0.999	0.999	0.997	0.998	0.708088	0.756284	0.608783	0.745355
674	P67936	TPM4	Tropomyosin alpha-4 chain	-0.202	0.378	0.381	0.492	0.781	0.604	0.601	0.501	0.999	0.999	0.997	0.998	0.869345	1.29954	1.30224	1.40639
675	P68032	ACTC1	Actin, alpha cardiac muscle 1	0.469	-0.361	0.116	-0.065	0.309	0.43	0.797	0.885	0.999	0.999	0.997	0.998	1.38415	0.778625	1.08373	0.955945
676	P68036-2	UBE2L3	Isoform 2 of Ubiquitin-conjugating enzyme E2 L3	0.0402	0.175	-0.0936	-0.194	0.887	0.539	0.741	0.498	0.999	0.999	0.997	0.998	1.02826	1.12896	0.937181	0.874179
677	P68104	EEF1A1	Elongation factor 1-alpha 1	-0.0559	-0.327	-0.171	-0.294	0.852	0.288	0.57	0.336	0.999	0.999	0.997	0.998	0.961994	0.797192	0.888227	0.815637
678	P68363	TUBA1B	Tubulin alpha-1B chain	-0.0768	-0.0559	0.08	-0.0827	0.693	0.774	0.681	0.671	0.999	0.999	0.997	0.998	0.948158	0.961994	1.05702	0.944289
679	P68371	TUBB4B	Tubulin beta-4B chain	0.28	0.195	0.241	-0.0542	0.144	0.298	0.203	0.767	0.999	0.999	0.997	0.998	1.21419	1.14472	1.18181	0.963128
680	P68400	CSNK2A1	Casein kinase II subunit alpha	0.248	0.479	-0.0796	0.305	0.823	0.667	0.943	0.783	0.999	0.999	0.997	0.998	1.18756	1.39378	0.94632	1.23542
681	P68402	PAFAH1B2	Platelet-activating factor acetylhydrolase IB subunit alpha2	0.123	0.369	0.267	0.246	0.609	0.141	0.276	0.314	0.999	0.999	0.997	0.998	1.089	1.29146	1.2033	1.18591
682	P68431	H3C1	Histone H3.1	0.0251	0.046	0.108	0.0507	0.936	0.883	0.731	0.872	0.999	0.999	0.997	0.998	1.01755	1.0324	1.07773	1.03577
683	P69849	NOMO3	BOS complex subunit NOMO3	-0.0545	-0.355	-0.857	-0.396	0.912	0.475	0.1	0.427	0.999	0.999	0.997	0.998	0.962928	0.78187	0.552099	0.759962
684	P78330	PSPH	Phosphoserine phosphatase	0.14	0.335	0.568	0.214	0.7	0.365	0.136	0.558	0.999	0.999	0.997	0.998	1.10191	1.26138	1.48247	1.1599
685	P78347-2	GTF2I	Isoform 2 of General transcription factor II-I	-0.103	-0.00963	-0.0468	-0.254	0.759	0.977	0.889	0.453	0.999	0.999	0.997	0.998	0.931095	0.993347	0.968081	0.838568
686	P78371	CCT2	T-complex protein 1 subunit beta	-0.00708	0.029	-0.028	0.0166	0.969	0.875	0.879	0.928	0.999	0.999	0.997	0.998	0.995105	1.0203	0.980779	1.01157
687	P78417	GSTO1	Glutathione S-transferase omega-1	0.0495	0.14	-0.148	0.125	0.782	0.439	0.413	0.489	0.999	0.999	0.997	0.998	1.03491	1.10191	0.902501	1.09051
688	P80303-2	NUCB2	Isoform 2 of Nucleobindin-2	-0.548	0.518	-0.087	0.667	0.288	0.314	0.863	0.201	0.999	0.999	0.997	0.998	0.683968	1.43197	0.941478	1.58777
689	P82970	HMGN5	High mobility group nucleosome-binding domain-containing protein 5	0.0526	-0.0864	-0.0297	-0.037	0.859	0.771	0.92	0.901	0.999	0.999	0.997	0.998	1.03713	0.94187	0.979624	0.97468
690	P82979	SARNP	SAP domain-containing ribonucleoprotein	0.0395	0.0521	0.0564	0.0597	0.83	0.777	0.76	0.746	0.999	0.999	0.997	0.998	1.02776	1.03677	1.03987	1.04225
691	P83731	RPL24	Large ribosomal subunit protein eL24	-0.452	-0.355	0.204	-0.087	0.304	0.416	0.637	0.84	0.999	0.999	0.997	0.998	0.731029	0.78187	1.15189	0.941478
692	P84095	RHOG	Rho-related GTP-binding protein RhoG	-0.0433	-0.134	-0.0838	-0.168	0.835	0.523	0.688	0.424	0.999	0.999	0.997	0.998	0.970433	0.911301	0.943569	0.890076
693	P84098	RPL19	Large ribosomal subunit protein eL19	-0.472	0.109	0.36	0.911	0.761	0.944	0.816	0.559	0.999	0.999	0.997	0.998	0.720964	1.07848	1.28343	1.88035
694	P99999	CYCS	Cytochrome c	-0.362	-0.0117	-0.146	-0.0423	0.193	0.965	0.589	0.875	0.999	0.999	0.997	0.998	0.778085	0.991923	0.903753	0.971106
695	Q00169	PITPNA	Phosphatidylinositol transfer protein alpha isoform	-0.162	-0.15	-0.575	-0.296	0.656	0.679	0.131	0.421	0.999	0.999	0.997	0.998	0.893785	0.90125	0.671286	0.814508
696	Q00325-2	SLC25A3	Isoform B of Solute carrier family 25 member 3	-0.0802	-0.623	-0.594	-0.651	0.899	0.335	0.357	0.314	0.999	0.999	0.997	0.998	0.945927	0.649319	0.662504	0.636839
697	Q00341	HDLBP	Vigilin	-0.518	0.185	0.175	-0.657	0.467	0.793	0.804	0.359	0.999	0.999	0.997	0.998	0.698339	1.13682	1.12896	0.634196
698	Q00688	FKBP3	Peptidyl-prolyl cis-trans isomerase FKBP3	-0.218	-0.082	0.0596	0.0851	0.272	0.673	0.759	0.662	0.999	0.999	0.997	0.998	0.859756	0.944747	1.04218	1.06076
699	Q00765	REEP5	Receptor expression-enhancing protein 5	-0.139	-0.143	-0.138	-0.0702	0.401	0.387	0.405	0.668	0.999	0.999	0.997	0.998	0.908148	0.905634	0.908778	0.952506
700	Q00796	SORD	Sorbitol dehydrogenase	-0.0594	0.142	-0.0299	-0.318	0.942	0.862	0.971	0.699	0.999	0.999	0.997	0.998	0.959663	1.10343	0.979488	0.802181
701	Q00839-2	HNRNPU	Isoform 2 of Heterogeneous nuclear ribonucleoprotein U	0.00743	-0.0707	-0.0186	-0.023	0.981	0.818	0.952	0.94	0.999	0.999	0.997	0.998	1.00516	0.952176	0.98719	0.984184
702	Q01105-2	SET	Isoform 2 of Protein SET	1.11	0.0712	-0.0893	0.336	0.27	0.942	0.928	0.734	0.999	0.999	0.997	0.998	2.15846	1.05059	0.939979	1.26225
703	Q01105	SET	Protein SET	-0.203	-0.167	-0.228	-0.197	0.242	0.33	0.193	0.254	0.999	0.999	0.997	0.998	0.868742	0.890693	0.853818	0.872363
704	Q01130-2	SRSF2	Isoform 2 of Serine/arginine-rich splicing factor 2	0.168	-0.0312	0.194	0.228	0.669	0.937	0.623	0.564	0.999	0.999	0.997	0.998	1.1235	0.978606	1.14393	1.17121
705	Q01469	FABP5	Fatty acid-binding protein 5	0.00162	-0.23	0.0649	-0.0922	0.993	0.253	0.74	0.638	0.999	0.999	0.997	0.998	1.00112	0.852635	1.04601	0.938091
706	Q01518-2	CAP1	Isoform 2 of Adenylyl cyclase-associated protein 1	0.0643	-0.0903	-0.074	-0.0422	0.694	0.582	0.652	0.796	0.999	0.999	0.997	0.998	1.04558	0.939327	0.95	0.971173
707	Q01581	HMGCS1	Hydroxymethylglutaryl-CoA synthase, cytoplasmic	0.575	0.676	0.915	0.188	0.381	0.306	0.174	0.771	0.999	0.999	0.997	0.998	1.48968	1.5977	1.88557	1.13918
708	Q01650	SLC7A5	Large neutral amino acids transporter small subunit 1	-0.174	-0.275	-0.278	-0.146	0.703	0.549	0.545	0.749	0.999	0.999	0.997	0.998	0.886382	0.82645	0.824734	0.903753
709	Q01813-2	PFKP	Isoform 2 of ATP-dependent 6-phosphofructokinase, platelet type	-0.86	-0.845	-0.933	-0.0863	0.124	0.13	0.0984	0.871	0.999	0.999	0.997	0.998	0.550953	0.556711	0.523768	0.941935
710	Q01844-2	EWSR1	Isoform EWS-B of RNA-binding protein EWS	-0.143	-0.109	-0.0348	-0.0954	0.422	0.537	0.844	0.59	0.999	0.999	0.997	0.998	0.905634	0.927231	0.976167	0.936013
711	Q02252-2	ALDH6A1	Isoform 2 of Methylmalonate-semialdehyde/malonate-semialdehyde dehydrogenase [acylating], mitochondrial	-0.355	-0.397	-0.0377	-0.0469	0.419	0.368	0.931	0.914	0.999	0.999	0.997	0.998	0.78187	0.759436	0.974207	0.968014
712	Q02543	RPL18A	Large ribosomal subunit protein eL20	-0.193	-0.307	0.354	0.399	0.871	0.796	0.766	0.738	0.999	0.999	0.997	0.998	0.874785	0.808321	1.2781	1.31859
713	Q02750-2	MAP2K1	Isoform 2 of Dual specificity mitogen-activated protein kinase kinase 1	0.382	-0.0526	0.0348	-0.0568	0.132	0.827	0.885	0.814	0.999	0.999	0.997	0.998	1.30315	0.964197	1.02441	0.961394
714	Q02790	FKBP4	Peptidyl-prolyl cis-trans isomerase FKBP4	0.0991	-0.0508	0.115	-0.124	0.543	0.754	0.481	0.45	0.999	0.999	0.997	0.998	1.07111	0.965401	1.08298	0.91764
715	Q02878	RPL6	Large ribosomal subunit protein eL6	-0.0569	0.0193	0.346	-0.0347	0.95	0.983	0.702	0.969	0.999	0.999	0.997	0.998	0.961328	1.01347	1.27103	0.976235
716	Q02978-2	SLC25A11	Isoform 2 of Mitochondrial 2-oxoglutarate/malate carrier protein	-0.053	-0.138	-0.095	-0.215	0.814	0.543	0.674	0.349	0.999	0.999	0.997	0.998	0.96393	0.908778	0.936272	0.861546
717	Q04323-2	UBXN1	Isoform 2 of UBX domain-containing protein 1	0.0573	-0.37	-0.184	-0.131	0.874	0.315	0.611	0.717	0.999	0.999	0.997	0.998	1.04052	0.773782	0.880259	0.913198
718	Q04637-3	EIF4G1	Isoform B of Eukaryotic translation initiation factor 4 gamma 1	0.365	0.231	0.208	0.11	0.259	0.468	0.511	0.727	0.999	0.999	0.997	0.998	1.28788	1.17365	1.15509	1.07923
719	Q04760-2	GLO1	Isoform 2 of Lactoylglutathione lyase	0.342	0.0769	0.626	0.367	0.323	0.821	0.0836	0.29	0.999	0.999	0.997	0.998	1.26751	1.05475	1.54328	1.28967
720	Q04837	SSBP1	Single-stranded DNA-binding protein, mitochondrial	0.299	0.163	0.307	0.206	0.646	0.801	0.637	0.751	0.999	0.999	0.997	0.998	1.23029	1.11961	1.23713	1.15349
721	Q04917	YWHAH	14-3-3 protein eta	0.091	-0.696	-0.155	0.000773	0.897	0.331	0.825	0.999	0.999	0.999	0.997	0.999	1.06511	0.617281	0.898132	1.00054
722	Q05519-2	SRSF11	Isoform 2 of Serine/arginine-rich splicing factor 11	-0.346	-0.223	-0.399	-0.196	0.198	0.397	0.143	0.455	0.999	0.999	0.997	0.998	0.786762	0.856782	0.758384	0.872968
723	Q05639	EEF1A2	Elongation factor 1-alpha 2	-0.252	0.0166	-0.177	-0.247	0.519	0.966	0.649	0.527	0.999	0.999	0.997	0.998	0.839731	1.01157	0.88454	0.842647
724	Q05682-2	CALD1	Isoform 2 of Caldesmon	0.218	1	-0.0387	0.254	0.814	0.291	0.967	0.784	0.999	0.999	0.997	0.998	1.16312	2	0.973532	1.19251
725	Q06124-1	PTPN11	Isoform 2 of Tyrosine-protein phosphatase non-receptor type 11	0.275	0.133	-0.281	0.415	0.413	0.689	0.404	0.225	0.999	0.999	0.997	0.998	1.20999	1.09657	0.82302	1.3333
726	Q06203	PPAT	Amidophosphoribosyltransferase	0.26	-0.00974	0.326	-0.27	0.423	0.976	0.318	0.405	0.999	0.999	0.997	0.998	1.19748	0.993271	1.25353	0.82932
727	Q06210-2	GFPT1	Isoform 2 of Glutamine--fructose-6-phosphate aminotransferase [isomerizing] 1	-0.0824	-0.409	0.00903	-1	0.938	0.701	0.993	0.353	0.999	0.999	0.997	0.998	0.944485	0.753145	1.00628	0.5
728	Q06323-2	PSME1	Isoform 2 of Proteasome activator complex subunit 1	0.0697	0.307	0.231	0.37	0.824	0.337	0.466	0.251	0.999	0.999	0.997	0.998	1.0495	1.23713	1.17365	1.29235
729	Q06830	PRDX1	Peroxiredoxin-1	-0.0585	-0.182	-0.0905	-0.0423	0.755	0.341	0.631	0.822	0.999	0.999	0.997	0.998	0.960262	0.88148	0.939197	0.971106
730	Q07020	RPL18	Large ribosomal subunit protein eL18	0.152	0.214	0.438	0.227	0.776	0.691	0.419	0.673	0.999	0.999	0.997	0.998	1.11111	1.1599	1.35472	1.1704
731	Q07021	C1QBP	Complement component 1 Q subcomponent-binding protein, mitochondrial	-0.38	-0.465	-0.0823	-0.181	0.295	0.206	0.817	0.611	0.999	0.999	0.997	0.998	0.768438	0.724471	0.944551	0.882091
732	Q07065	CKAP4	Cytoskeleton-associated protein 4	0.329	0.0516	-0.089	0.138	0.258	0.855	0.754	0.628	0.999	0.999	0.997	0.998	1.25614	1.03641	0.940174	1.10038
733	Q07666-3	KHDRBS1	Isoform 3 of KH domain-containing, RNA-binding, signal transduction-associated protein 1	-0.0106	-0.167	0.0411	-0.192	0.97	0.553	0.883	0.496	0.999	0.999	0.997	0.998	0.99268	0.890693	1.0289	0.875391
734	Q07812-2	BAX	Isoform Beta of Apoptosis regulator BAX	0.152	-0.179	0.258	0.0781	0.485	0.413	0.245	0.718	0.999	0.999	0.997	0.998	1.11111	0.883315	1.19582	1.05563
735	Q07955-2	SRSF1	Isoform ASF-2 of Serine/arginine-rich splicing factor 1	-0.0559	0.26	0.648	-0.0824	0.959	0.813	0.558	0.94	0.999	0.999	0.997	0.998	0.961994	1.19748	1.56699	0.944485
736	Q08170	SRSF4	Serine/arginine-rich splicing factor 4	-0.0794	-0.0903	0.286	-0.178	0.916	0.904	0.703	0.812	0.999	0.999	0.997	0.998	0.946451	0.939327	1.21926	0.883928
737	Q08257-3	CRYZ	Isoform 3 of Quinone oxidoreductase	-0.477	-0.5	-0.723	0.103	0.109	0.094	0.022	0.714	0.999	0.999	0.997	0.998	0.71847	0.707107	0.605836	1.074
738	Q08945	SSRP1	FACT complex subunit SSRP1	-0.354	-0.385	-0.154	-0.372	0.612	0.582	0.825	0.594	0.999	0.999	0.997	0.998	0.782412	0.765779	0.898755	0.772711
739	Q09028-3	RBBP4	Isoform 3 of Histone-binding protein RBBP4	-0.054	-0.12	-0.267	-0.169	0.808	0.591	0.243	0.452	0.999	0.999	0.997	0.998	0.963262	0.920188	0.831046	0.889459
740	Q0VDG4-2	SCRN3	Isoform 2 of Secernin-3	0.863	1.09	-0.0328	0.422	0.0385	0.0126	0.931	0.278	0.999	0.999	0.997	0.998	1.81882	2.12874	0.977521	1.33978
741	Q10567-2	AP1B1	Isoform B of AP-1 complex subunit beta-1	1.51	0.874	0.89	1.2	0.0558	0.243	0.235	0.118	0.999	0.999	0.997	0.998	2.8481	1.83274	1.85318	2.2974
742	Q10713-2	PMPCA	Isoform 2 of Mitochondrial-processing peptidase subunit alpha	-0.0173	1.04	0.931	0.719	0.99	0.44	0.489	0.592	0.999	0.999	0.997	0.998	0.98808	2.05623	1.9066	1.64604
743	Q12765-2	SCRN1	Isoform 2 of Secernin-1	-0.099	-0.277	-1.35	-0.809	0.888	0.694	0.0731	0.261	0.999	0.999	0.997	0.998	0.93368	0.825305	0.392292	0.570777
744	Q12792	TWF1	Twinfilin-1	0.39	0.318	0.206	-0.113	0.135	0.215	0.412	0.651	0.999	0.999	0.997	0.998	1.31039	1.2466	1.15349	0.924663
745	Q12874	SF3A3	Splicing factor 3A subunit 3	0.105	0.202	0.112	0.031	0.642	0.378	0.622	0.891	0.999	0.999	0.997	0.998	1.07549	1.15029	1.08073	1.02172
746	Q12905	ILF2	Interleukin enhancer-binding factor 2	-0.268	-0.007	0.0651	-0.0552	0.761	0.994	0.941	0.95	0.999	0.999	0.997	0.998	0.83047	0.99516	1.04616	0.962461
747	Q12906-2	ILF3	Isoform 2 of Interleukin enhancer-binding factor 3	-0.251	0.0326	0.0738	-0.486	0.778	0.971	0.934	0.587	0.999	0.999	0.997	0.998	0.840314	1.02285	1.05249	0.714002
748	Q12907	LMAN2	Vesicular integral-membrane protein VIP36	0.284	0.138	0.0282	-0.136	0.501	0.742	0.946	0.746	0.999	0.999	0.997	0.998	1.21757	1.10038	1.01974	0.910039
749	Q12972	PPP1R8	Nuclear inhibitor of protein phosphatase 1	-0.224	-0.581	-0.0658	-0.43	0.503	0.0987	0.843	0.21	0.999	0.999	0.997	0.998	0.856188	0.6685	0.955415	0.742262
750	Q13011	ECH1	Delta(3,5)-Delta(2,4)-dienoyl-CoA isomerase, mitochondrial	-0.246	-0.273	-0.176	-0.368	0.292	0.243	0.443	0.124	0.999	0.999	0.997	0.998	0.843231	0.827597	0.885154	0.774856
751	Q13057-2	COASY	Isoform 2 of Bifunctional coenzyme A synthase	-0.294	-0.419	-0.284	-0.18	0.332	0.175	0.349	0.549	0.999	0.999	0.997	0.998	0.815637	0.747943	0.821311	0.882703
752	Q13098-5	GPS1	Isoform 4 of COP9 signalosome complex subunit 1	-0.489	0.4	0.25	-0.0855	0.593	0.662	0.784	0.925	0.999	0.999	0.997	0.998	0.712519	1.31951	1.18921	0.942458
753	Q13126	MTAP	S-methyl-5'-thioadenosine phosphorylase	-0.289	-0.469	-0.351	-0.304	0.388	0.171	0.297	0.363	0.999	0.999	0.997	0.998	0.818469	0.722465	0.78404	0.810003
754	Q13148	TARDBP	TAR DNA-binding protein 43	-0.146	-0.176	0.0309	-0.562	0.514	0.432	0.889	0.0236	0.999	0.999	0.997	0.998	0.903753	0.885154	1.02165	0.677362
755	Q13162	PRDX4	Peroxiredoxin-4	0.0313	-0.229	-0.016	-0.0526	0.885	0.3	0.941	0.808	0.999	0.999	0.997	0.998	1.02193	0.853226	0.988971	0.964197
756	Q13177	PAK2	Serine/threonine-protein kinase PAK 2	-0.515	-0.294	-1.45	-0.282	0.708	0.83	0.302	0.837	0.999	0.999	0.997	0.998	0.699793	0.815637	0.366021	0.82245
757	Q13185	CBX3	Chromobox protein homolog 3	-0.00838	-0.372	-0.268	-0.251	0.983	0.365	0.512	0.538	0.999	0.999	0.997	0.998	0.994208	0.772711	0.83047	0.840314
758	Q13200-2	PSMD2	Isoform 2 of 26S proteasome non-ATPase regulatory subunit 2	0.202	-1.13	-0.981	-0.826	0.872	0.375	0.439	0.513	0.999	0.999	0.997	0.998	1.15029	0.456916	0.506628	0.564091
759	Q13263-2	TRIM28	Isoform 2 of Transcription intermediary factor 1-beta	0.512	0.0401	0.606	-0.428	0.209	0.919	0.142	0.288	0.999	0.999	0.997	0.998	1.42603	1.02819	1.52203	0.743291
760	Q13283	G3BP1	Ras GTPase-activating protein-binding protein 1	-0.0371	-0.00345	-0.0978	0.0297	0.889	0.99	0.714	0.911	0.999	0.999	0.997	0.998	0.974612	0.997611	0.934457	1.0208
761	Q13347	EIF3I	Eukaryotic translation initiation factor 3 subunit I	0.313	0.0518	-0.168	0.0547	0.478	0.905	0.701	0.9	0.999	0.999	0.997	0.998	1.24229	1.03656	0.890076	1.03864
762	Q13404-1	UBE2V1	Isoform 1 of Ubiquitin-conjugating enzyme E2 variant 1	0.258	0.055	0.000647	0.0878	0.275	0.811	0.998	0.704	0.999	0.999	0.999	0.998	1.19582	1.03886	1.00045	1.06275
763	Q13409-2	DYNC1I2	Isoform 2B of Cytoplasmic dynein 1 intermediate chain 2	0.417	0.159	0.556	-0.0066	0.415	0.753	0.283	0.99	0.999	0.999	0.997	0.998	1.33515	1.11651	1.47019	0.995436
764	Q13428-3	TCOF1	Isoform 3 of Treacle protein	-0.0935	-0.032	0.00568	-0.00268	0.708	0.898	0.982	0.991	0.999	0.999	0.997	0.998	0.937246	0.978063	1.00394	0.998144
765	Q13442	PDAP1	28 kDa heat- and acid-stable phosphoprotein	0.19	0.249	0.386	0.484	0.386	0.261	0.0921	0.0405	0.999	0.999	0.997	0.998	1.14076	1.18838	1.30677	1.39862
766	Q13451	FKBP5	Peptidyl-prolyl cis-trans isomerase FKBP5	0.678	0.454	-0.284	1.02	0.309	0.491	0.664	0.135	0.999	0.999	0.997	0.998	1.59992	1.36983	0.821311	2.02792
767	Q13526	PIN1	Peptidyl-prolyl cis-trans isomerase NIMA-interacting 1	-0.183	-0.243	-0.308	-0.0904	0.402	0.271	0.169	0.675	0.999	0.999	0.997	0.998	0.880869	0.844986	0.807761	0.939262
768	Q13541	EIF4EBP1	Eukaryotic translation initiation factor 4E-binding protein 1	0.204	0.345	0.0713	-0.31	0.599	0.379	0.854	0.429	0.999	0.999	0.997	0.998	1.15189	1.27015	1.05066	0.806642
769	Q13561-2	DCTN2	Isoform 2 of Dynactin subunit 2	-0.0082	-0.175	-0.12	-0.245	0.968	0.397	0.559	0.242	0.999	0.999	0.997	0.998	0.994332	0.885768	0.920188	0.843816
770	Q13573	SNW1	SNW domain-containing protein 1	-0.109	0.342	-0.69	0.413	0.898	0.688	0.422	0.628	0.999	0.999	0.997	0.998	0.927231	1.26751	0.619854	1.33145
771	Q13617-2	CUL2	Isoform 2 of Cullin-2	-0.161	0.0649	-0.28	-0.536	0.894	0.957	0.816	0.658	0.999	0.999	0.997	0.998	0.894405	1.04601	0.823591	0.68968
772	Q13642-1	FHL1	Isoform 1 of Four and a half LIM domains protein 1	-0.0109	-0.0931	-0.026	-0.0262	0.949	0.589	0.88	0.879	0.999	0.999	0.997	0.998	0.992473	0.937506	0.98214	0.982003
773	Q13685	AAMP	Angio-associated migratory cell protein	-0.261	0.0111	0.121	-0.182	0.537	0.979	0.773	0.665	0.999	0.999	0.997	0.998	0.834509	1.00772	1.08749	0.88148
774	Q13838-2	DDX39B	Isoform 2 of Spliceosome RNA helicase DDX39B	-0.0173	-0.181	0.00558	-0.137	0.915	0.274	0.972	0.402	0.999	0.999	0.997	0.998	0.98808	0.882091	1.00388	0.909408
775	Q13867	BLMH	Bleomycin hydrolase	0.0615	-0.119	0.0701	-0.331	0.753	0.544	0.72	0.108	0.999	0.999	0.997	0.998	1.04355	0.920826	1.04979	0.794985
776	Q13868-2	EXOSC2	Isoform 2 of Exosome complex component RRP4	-0.88	-0.194	-0.954	0.15	0.288	0.81	0.252	0.853	0.999	0.999	0.997	0.998	0.543367	0.874179	0.516199	1.10957
777	Q13895	BYSL	Bystin	-0.62	-0.78	-0.386	-1.09	0.542	0.445	0.703	0.293	0.999	0.999	0.997	0.998	0.650671	0.582367	0.765248	0.469761
778	Q13907-2	IDI1	Isoform 2 of Isopentenyl-diphosphate Delta-isomerase 1	-0.46	0.0948	0.0709	0.0532	0.211	0.79	0.842	0.881	0.999	0.999	0.997	0.998	0.726986	1.06792	1.05037	1.03756
779	Q13951-2	CBFB	Isoform 2 of Core-binding factor subunit beta	-0.0493	-0.0208	0.0105	-0.586	0.915	0.964	0.982	0.221	0.999	0.999	0.997	0.998	0.966405	0.985686	1.0073	0.666187
780	Q14019	COTL1	Coactosin-like protein	-0.218	0.0124	0.0518	-0.137	0.386	0.96	0.835	0.584	0.999	0.999	0.997	0.998	0.859756	1.00863	1.03656	0.909408
781	Q14103-2	HNRNPD	Isoform 2 of Heterogeneous nuclear ribonucleoprotein D0	0.108	-0.136	0.0261	0.22	0.783	0.729	0.947	0.576	0.999	0.999	0.997	0.998	1.07773	0.910039	1.01826	1.16473
782	Q14108-2	SCARB2	Isoform 2 of Lysosome membrane protein 2	-0.841	-0.659	-0.724	-0.479	0.292	0.405	0.361	0.542	0.999	0.999	0.997	0.998	0.558256	0.633317	0.605417	0.717475
783	Q14141-2	SEPTIN6	Isoform I of Septin-6	-0.333	-0.242	-0.107	0.0034	0.123	0.25	0.603	0.987	0.999	0.999	0.997	0.998	0.793884	0.845572	0.928517	1.00236
784	Q14151	SAFB2	Scaffold attachment factor B2	-0.41	-0.511	-0.179	-0.0629	0.334	0.234	0.669	0.88	0.999	0.999	0.997	0.998	0.752623	0.701736	0.883315	0.957338
785	Q14157-1	UBAP2L	Isoform 2 of Ubiquitin-associated protein 2-like	-0.188	-0.511	0.244	-0.341	0.481	0.0718	0.364	0.213	0.999	0.999	0.997	0.998	0.877822	0.701736	1.18427	0.789494
786	Q14165	MLEC	Malectin	-0.742	-0.663	0.256	-0.511	0.174	0.221	0.628	0.34	0.999	0.999	0.997	0.998	0.59791	0.631564	1.19416	0.701736
787	Q14166	TTLL12	Tubulin--tyrosine ligase-like protein 12	-0.384	-0.231	-0.201	-0.208	0.0484	0.211	0.272	0.257	0.999	0.999	0.997	0.998	0.76631	0.852044	0.869947	0.865737
788	Q14232-2	EIF2B1	Isoform 2 of Translation initiation factor eIF2B subunit alpha	-0.115	-0.589	-0.0913	-0.103	0.79	0.189	0.833	0.813	0.999	0.999	0.997	0.998	0.923382	0.664804	0.938677	0.931095
789	Q14247-3	CTTN	Isoform 3 of Src substrate cortactin	-0.179	-0.161	-0.0952	-0.0412	0.612	0.647	0.787	0.907	0.999	0.999	0.997	0.998	0.883315	0.894405	0.936142	0.971846
790	Q14318-2	FKBP8	Isoform 2 of Peptidyl-prolyl cis-trans isomerase FKBP8	0.0482	0.181	-0.491	0.0862	0.858	0.506	0.0876	0.75	0.999	0.999	0.997	0.998	1.03397	1.13367	0.711532	1.06157
791	Q14320	FAM50A	Protein FAM50A	-0.925	-1.19	-0.33	-0.939	0.298	0.188	0.705	0.291	0.999	0.999	0.997	0.998	0.526681	0.438303	0.795536	0.521594
792	Q14444-2	CAPRIN1	Isoform 2 of Caprin-1	-0.48	-0.507	-0.0786	-0.137	0.221	0.198	0.836	0.72	0.999	0.999	0.997	0.998	0.716978	0.703684	0.946976	0.909408
793	Q14498-2	RBM39	Isoform 2 of RNA-binding protein 39	0.157	0.182	0.152	0.388	0.779	0.745	0.786	0.491	0.999	0.999	0.997	0.998	1.11497	1.13446	1.11111	1.30858
794	Q14697-2	GANAB	Isoform 2 of Neutral alpha-glucosidase AB	-0.063	-0.232	-0.0136	-0.04	0.879	0.578	0.974	0.923	0.999	0.999	0.997	0.998	0.957271	0.851454	0.990617	0.972655
795	Q14847-2	LASP1	Isoform 2 of LIM and SH3 domain protein 1	0.138	0.0551	0.258	0.179	0.453	0.761	0.172	0.334	0.999	0.999	0.997	0.998	1.10038	1.03893	1.19582	1.1321
796	Q14974	KPNB1	Importin subunit beta-1	0.126	-0.0373	-0.0952	0.0102	0.611	0.88	0.701	0.967	0.999	0.999	0.997	0.998	1.09126	0.974477	0.936142	1.0071
797	Q15008-2	PSMD6	Isoform 2 of 26S proteasome non-ATPase regulatory subunit 6	0.000149	0.21	-0.134	-0.0903	0.999	0.362	0.556	0.69	0.999	0.999	0.997	0.998	1.0001	1.15669	0.911301	0.939327
798	Q15019-2	SEPTIN2	Isoform 2 of Septin-2	-0.0897	-0.0338	-0.0106	-0.156	0.701	0.885	0.964	0.507	0.999	0.999	0.997	0.998	0.939718	0.976844	0.99268	0.89751
799	Q15024	EXOSC7	Exosome complex component RRP42	0.58	-0.233	-0.0167	0.308	0.278	0.656	0.974	0.558	0.999	0.999	0.997	0.998	1.49485	0.850864	0.988491	1.23799
800	Q15029-2	EFTUD2	Isoform 2 of 116 kDa U5 small nuclear ribonucleoprotein component	-0.223	-0.271	-0.0986	-0.377	0.443	0.354	0.732	0.205	0.999	0.999	0.997	0.998	0.856782	0.828745	0.933939	0.770037
801	Q15036-2	SNX17	Isoform 2 of Sorting nexin-17	-0.835	-0.551	-0.947	-0.262	0.498	0.654	0.444	0.83	0.999	0.999	0.997	0.998	0.560583	0.682547	0.51871	0.833931
802	Q15046	KARS1	Lysine--tRNA ligase	-0.148	-0.151	-0.11	-0.095	0.344	0.335	0.478	0.538	0.999	0.999	0.997	0.998	0.902501	0.900626	0.926588	0.936272
803	Q15056-2	EIF4H	Isoform Short of Eukaryotic translation initiation factor 4H	0.268	0.399	0.175	0.495	0.162	0.0469	0.349	0.0177	0.999	0.999	0.997	0.998	1.20414	1.31859	1.12896	1.40932
804	Q15058	KIF14	Kinesin-like protein KIF14	1.6	-0.0492	1.65	1.72	0.272	0.972	0.257	0.238	0.999	0.999	0.997	0.998	3.03143	0.966472	3.13834	3.29436
805	Q15084-2	PDIA6	Isoform 2 of Protein disulfide-isomerase A6	-0.323	-0.0211	-0.224	-0.0656	0.24	0.937	0.409	0.806	0.999	0.999	0.997	0.998	0.799406	0.985481	0.856188	0.955548
806	Q15102	PAFAH1B3	Platelet-activating factor acetylhydrolase IB subunit alpha1	-0.265	-0.0334	-0.649	-0.363	0.63	0.951	0.249	0.51	0.999	0.999	0.997	0.998	0.832199	0.977115	0.637722	0.777546
807	Q15126	PMVK	Phosphomevalonate kinase	-0.647	-0.578	0.813	-0.974	0.529	0.573	0.431	0.348	0.999	0.999	0.997	0.998	0.638607	0.669892	1.75686	0.509093
808	Q15181	PPA1	Inorganic pyrophosphatase	-0.167	-0.168	-0.111	-0.246	0.25	0.246	0.436	0.1	0.999	0.999	0.997	0.998	0.890693	0.890076	0.925946	0.843231
809	Q15185-4	PTGES3	Isoform 4 of Prostaglandin E synthase 3	-0.00433	-0.0975	0.245	-0.000986	0.984	0.656	0.274	0.996	0.999	0.999	0.997	0.999	0.997003	0.934651	1.18509	0.999317
810	Q15233	NONO	Non-POU domain-containing octamer-binding protein	0.656	-0.378	-0.804	-0.731	0.282	0.528	0.193	0.234	0.999	0.999	0.997	0.998	1.57571	0.769504	0.572759	0.602486
811	Q15257-2	PTPA	Isoform 1 of Serine/threonine-protein phosphatase 2A activator	-0.144	0.00716	0.126	-0.0609	0.518	0.974	0.573	0.784	0.999	0.999	0.997	0.998	0.905006	1.00498	1.09126	0.958666
812	Q15286	RAB35	Ras-related protein Rab-35	-0.0296	-0.89	-0.121	-0.341	0.958	0.134	0.831	0.549	0.999	0.999	0.997	0.998	0.979692	0.539614	0.91955	0.789494
813	Q15293	RCN1	Reticulocalbin-1	-0.243	-0.0896	0.168	0.0708	0.589	0.841	0.707	0.874	0.999	0.999	0.997	0.998	0.844986	0.939783	1.1235	1.0503
814	Q15363	TMED2	Transmembrane emp24 domain-containing protein 2	-0.0365	-0.0425	-0.184	-0.291	0.856	0.832	0.369	0.165	0.999	0.999	0.997	0.998	0.975017	0.970971	0.880259	0.817335
815	Q15365	PCBP1	Poly(rC)-binding protein 1	-0.0732	0.0547	0.0135	0.0355	0.729	0.795	0.949	0.866	0.999	0.999	0.997	0.998	0.950527	1.03864	1.0094	1.02491
816	Q15366-2	PCBP2	Isoform 2 of Poly(rC)-binding protein 2	0.104	0.113	0.181	0.0817	0.442	0.404	0.191	0.544	0.999	0.999	0.997	0.998	1.07475	1.08147	1.13367	1.05826
817	Q15369	ELOC	Elongin-C	0.969	1.12	0.738	1.05	0.0871	0.0531	0.181	0.0672	0.999	0.999	0.997	0.998	1.95748	2.17347	1.66786	2.07053
818	Q15370-2	ELOB	Isoform 2 of Elongin-B	0.506	0.336	0.355	0.272	0.0156	0.086	0.0718	0.156	0.999	0.999	0.997	0.998	1.42011	1.26225	1.27899	1.20748
819	Q15382	RHEB	GTP-binding protein Rheb	0.439	-0.524	-0.35	0.556	0.582	0.512	0.66	0.487	0.999	0.999	0.997	0.998	1.35566	0.695441	0.784584	1.47019
820	Q15393	SF3B3	Splicing factor 3B subunit 3	-0.11	-0.189	-0.122	-0.239	0.431	0.189	0.384	0.103	0.999	0.999	0.997	0.998	0.926588	0.877214	0.918913	0.847332
821	Q15404-2	RSU1	Isoform 2 of Ras suppressor protein 1	-0.313	0.628	0.255	0.616	0.45	0.143	0.536	0.15	0.999	0.999	0.997	0.998	0.804966	1.54542	1.19334	1.53262
822	Q15417-3	CNN3	Isoform 3 of Calponin-3	0.105	-0.357	0.0868	-0.224	0.668	0.161	0.723	0.366	0.999	0.999	0.997	0.998	1.07549	0.780786	1.06201	0.856188
823	Q15428	SF3A2	Splicing factor 3A subunit 2	0.232	0.208	-0.0468	0.0893	0.559	0.6	0.905	0.821	0.999	0.999	0.997	0.998	1.17446	1.15509	0.968081	1.06385
824	Q15459	SF3A1	Splicing factor 3A subunit 1	-0.00713	-0.0229	-0.138	-0.141	0.979	0.932	0.61	0.602	0.999	0.999	0.997	0.998	0.99507	0.984252	0.908778	0.90689
825	Q15631	TSN	Translin	-0.156	-0.221	-0.464	-0.54	0.64	0.51	0.179	0.123	0.999	0.999	0.997	0.998	0.89751	0.857971	0.724973	0.687771
826	Q15637-2	SF1	Isoform 2 of Splicing factor 1	0.354	-0.658	-0.186	0.0201	0.487	0.207	0.713	0.968	0.999	0.999	0.997	0.998	1.2781	0.633756	0.87904	1.01403
827	Q15691	MAPRE1	Microtubule-associated protein RP/EB family member 1	0.206	0.431	0.132	0.273	0.611	0.297	0.743	0.503	0.999	0.999	0.997	0.998	1.15349	1.34817	1.09581	1.20832
828	Q15758	SLC1A5	Neutral amino acid transporter B(0)	0.0394	-0.0116	0.0709	0.14	0.902	0.971	0.824	0.662	0.999	0.999	0.997	0.998	1.02769	0.991992	1.05037	1.10191
829	Q15785	TOMM34	Mitochondrial import receptor subunit TOM34	0.211	-0.331	-0.0267	0.217	0.714	0.567	0.963	0.706	0.999	0.999	0.997	0.998	1.15749	0.794985	0.981663	1.16231
830	Q15813	TBCE	Tubulin-specific chaperone E	0.0463	0.0358	-0.255	0.374	0.812	0.854	0.204	0.0726	0.999	0.999	0.997	0.998	1.03261	1.02513	0.837987	1.29594
831	Q15843	NEDD8	NEDD8	0.925	0.652	0.516	0.824	0.0843	0.209	0.314	0.12	0.999	0.999	0.997	0.998	1.89868	1.57135	1.42998	1.77031
832	Q15907	RAB11B	Ras-related protein Rab-11B	0.161	0.623	0.2	0.336	0.571	0.0439	0.484	0.248	0.999	0.999	0.997	0.998	1.11806	1.54007	1.1487	1.26225
833	Q15942-2	ZYX	Isoform 2 of Zyxin	-0.0363	-0.115	0.00862	-0.0734	0.857	0.57	0.966	0.716	0.999	0.999	0.997	0.998	0.975153	0.923382	1.00599	0.950396
834	Q16181-2	SEPTIN7	Isoform 2 of Septin-7	-0.0543	-0.0752	-0.168	-0.341	0.861	0.809	0.592	0.284	0.999	0.999	0.997	0.998	0.963062	0.949211	0.890076	0.789494
835	Q16186	ADRM1	Proteasomal ubiquitin receptor ADRM1	-0.58	-0.939	-0.158	-1.29	0.341	0.135	0.792	0.0479	0.999	0.999	0.997	0.998	0.668964	0.521594	0.896267	0.408951
836	Q16204	CCDC6	Coiled-coil domain-containing protein 6	-0.332	-0.303	-0.0833	-0.529	0.309	0.351	0.795	0.117	0.999	0.999	0.997	0.998	0.794434	0.810565	0.943896	0.693035
837	Q16222-2	UAP1	Isoform AGX1 of UDP-N-acetylhexosamine pyrophosphorylase	-0.45	-0.212	-0.386	-0.00565	0.102	0.421	0.155	0.983	0.999	0.999	0.997	0.998	0.732043	0.86334	0.765248	0.996091
838	Q16527	CSRP2	Cysteine and glycine-rich protein 2	0.0903	0.205	-0.0684	-0.109	0.536	0.174	0.638	0.454	0.999	0.999	0.997	0.998	1.06459	1.15269	0.953695	0.927231
839	Q16531	DDB1	DNA damage-binding protein 1	0.186	0.452	0.177	0.0125	0.272	0.0161	0.295	0.94	0.999	0.999	0.997	0.998	1.13761	1.36794	1.13053	1.0087
840	Q16543	CDC37	Hsp90 co-chaperone Cdc37	0.0455	0.0612	0.0605	0.117	0.75	0.668	0.672	0.418	0.999	0.999	0.997	0.998	1.03204	1.04333	1.04283	1.08448
841	Q16576	RBBP7	Histone-binding protein RBBP7	0.0498	-0.0243	-0.0668	0.0257	0.802	0.902	0.737	0.897	0.999	0.999	0.997	0.998	1.03512	0.983298	0.954753	1.01797
842	Q16629-2	SRSF7	Isoform 2 of Serine/arginine-rich splicing factor 7	0.494	0.235	-0.142	0.149	0.646	0.827	0.895	0.889	0.999	0.999	0.997	0.998	1.40834	1.17691	0.906262	1.1088
843	Q16630-2	CPSF6	Isoform 2 of Cleavage and polyadenylation specificity factor subunit 6	-0.152	-0.298	-0.618	-0.0325	0.617	0.332	0.058	0.914	0.999	0.999	0.997	0.998	0.900002	0.813379	0.651574	0.977725
844	Q16658	FSCN1	Fascin	0.833	1.11	0.52	-0.0495	0.495	0.368	0.668	0.967	0.999	0.999	0.997	0.998	1.78139	2.15846	1.43396	0.966271
845	Q16698-2	DECR1	Isoform 2 of 2,4-dienoyl-CoA reductase [(3E)-enoyl-CoA-producing], mitochondrial	-0.332	0.288	0.105	0.149	0.274	0.34	0.723	0.617	0.999	0.999	0.997	0.998	0.794434	1.22095	1.07549	1.1088
846	Q16762	TST	Thiosulfate sulfurtransferase	-0.123	-0.228	-0.115	-0.315	0.624	0.367	0.645	0.221	0.999	0.999	0.997	0.998	0.918276	0.853818	0.923382	0.803851
847	Q16836-2	HADH	Isoform 2 of Hydroxyacyl-coenzyme A dehydrogenase, mitochondrial	0.0655	0.0428	-0.0149	0.175	0.741	0.829	0.94	0.384	0.999	0.999	0.997	0.998	1.04645	1.03011	0.989725	1.12896
848	Q16851-2	UGP2	Isoform 2 of UTP--glucose-1-phosphate uridylyltransferase	-0.24	-0.747	-0.344	0.0383	0.357	0.0116	0.195	0.881	0.999	0.999	0.997	0.998	0.846745	0.595841	0.787854	1.0269
849	Q16881-2	TXNRD1	Isoform 2 of Thioredoxin reductase 1, cytoplasmic	0.0479	0.108	0.193	-0.558	0.948	0.885	0.795	0.456	0.999	0.999	0.997	0.998	1.03376	1.07773	1.14314	0.679243
850	Q2NL82	TSR1	Pre-rRNA-processing protein TSR1 homolog	0.283	0.549	0.155	0.343	0.788	0.603	0.882	0.744	0.999	0.999	0.997	0.998	1.21672	1.46307	1.11342	1.26839
851	Q2TAA2-2	IAH1	Isoform 2 of Isoamyl acetate-hydrolyzing esterase 1 homolog	-1.07	-0.802	-0.953	-1.89	0.0159	0.0575	0.0281	0.000344	0.999	0.999	0.997	0.136	0.476319	0.573554	0.516557	0.269807
852	Q32MZ4-2	LRRFIP1	Isoform 2 of Leucine-rich repeat flightless-interacting protein 1	0.937	0.828	0.994	0.717	0.0353	0.058	0.0272	0.0946	0.999	0.999	0.997	0.998	1.91454	1.77522	1.9917	1.64376
853	Q3YEC7-2	RABL6	Isoform 2 of Rab-like protein 6	-0.637	-0.499	-0.512	-0.22	0.108	0.198	0.188	0.559	0.999	0.999	0.997	0.998	0.643049	0.707597	0.70125	0.858565
854	Q3ZAQ7	VMA21	Vacuolar ATPase assembly integral membrane protein VMA21	0.768	-0.517	0.299	0.0112	0.166	0.34	0.576	0.983	0.999	0.999	0.997	0.998	1.70291	0.698823	1.23029	1.00779
855	Q502W6-2	VWA3B	Isoform 2 of von Willebrand factor A domain-containing protein 3B	0.318	-0.172	-0.194	0.273	0.585	0.766	0.738	0.638	0.999	0.999	0.997	0.998	1.2466	0.887611	0.874179	1.20832
856	Q53EL6-2	PDCD4	Isoform 2 of Programmed cell death protein 4	0.642	0.618	0.839	0.67	0.494	0.51	0.375	0.476	0.999	0.999	0.997	0.998	1.56049	1.53475	1.78881	1.59107
857	Q53FT3	HIKESHI	Protein Hikeshi	0.0464	-0.0276	0.101	0.0416	0.781	0.869	0.55	0.804	0.999	0.999	0.997	0.998	1.03268	0.981051	1.07252	1.02925
858	Q53H12	AGK	Acylglycerol kinase, mitochondrial	-0.145	0.0339	0.021	-0.199	0.765	0.944	0.965	0.682	0.999	0.999	0.997	0.998	0.904379	1.02378	1.01466	0.871154
859	Q53H82	LACTB2	Endoribonuclease LACTB2	0.319	0.157	0.586	0.304	0.454	0.711	0.181	0.476	0.999	0.999	0.997	0.998	1.24747	1.11497	1.50108	1.23456
860	Q5JRX3-2	PITRM1	Isoform 2 of Presequence protease, mitochondrial	0.0551	0.507	-0.0813	-0.563	0.967	0.708	0.952	0.678	0.999	0.999	0.997	0.998	1.03893	1.42109	0.945206	0.676893
861	Q5JSH3-2	WDR44	Isoform 2 of WD repeat-containing protein 44	-0.0227	0.111	0.134	-0.0528	0.933	0.681	0.619	0.844	0.999	0.999	0.997	0.998	0.984389	1.07998	1.09733	0.964063
862	Q5RKV6	EXOSC6	Exosome complex component MTR3	0.33	0.345	-0.165	0.362	0.593	0.577	0.788	0.559	0.999	0.999	0.997	0.998	1.25701	1.27015	0.891929	1.28521
863	Q5SNV9-2	C1orf167	Isoform 2 of Uncharacterized protein C1orf167	-0.245	-0.189	-0.101	-0.168	0.36	0.476	0.701	0.525	0.999	0.999	0.997	0.998	0.843816	0.877214	0.932386	0.890076
864	Q5T440	IBA57	Iron-sulfur cluster assembly factor IBA57, mitochondrial	0.769	0.355	0.37	0.381	0.573	0.793	0.785	0.779	0.999	0.999	0.997	0.998	1.70409	1.27899	1.29235	1.30224
865	Q5TFE4	NT5DC1	5'-nucleotidase domain-containing protein 1	-0.14	-0.118	-0.219	0.0145	0.613	0.67	0.434	0.958	0.999	0.999	0.997	0.998	0.907519	0.921464	0.859161	1.0101
866	Q5VTR2	RNF20	E3 ubiquitin-protein ligase BRE1A	-0.0203	0.533	-1.15	-0.441	0.978	0.473	0.136	0.552	0.999	0.999	0.997	0.998	0.986028	1.44693	0.450625	0.736624
867	Q5ZPR3-2	CD276	Isoform 2 of CD276 antigen	-0.084	0.822	-0.187	-0.724	0.937	0.445	0.86	0.5	0.999	0.999	0.997	0.998	0.943438	1.76786	0.87843	0.605417
868	Q6FI81-3	CIAPIN1	Isoform 3 of Anamorsin	0.313	-0.0106	0.296	0.228	0.185	0.963	0.208	0.325	0.999	0.999	0.997	0.998	1.24229	0.99268	1.22774	1.17121
869	Q6IBS0	TWF2	Twinfilin-2	-0.26	0.202	-0.327	-0.62	0.56	0.649	0.465	0.178	0.999	0.999	0.997	0.998	0.835088	1.15029	0.797192	0.650671
870	Q6NVY1-2	HIBCH	Isoform 2 of 3-hydroxyisobutyryl-CoA hydrolase, mitochondrial	0.893	0.49	0.546	0.458	0.0528	0.261	0.214	0.292	0.999	0.999	0.997	0.998	1.85703	1.40444	1.46003	1.37364
871	Q6NYC1-2	JMJD6	Isoform 2 of Bifunctional arginine demethylase and lysyl-hydroxylase JMJD6	-0.654	0.336	-0.382	-0.191	0.168	0.466	0.409	0.677	0.999	0.999	0.997	0.998	0.635516	1.26225	0.767373	0.875998
872	Q6P1Q9	METTL2B	tRNA N(3)-cytidine methyltransferase METTL2B	1.23	1.47	0.773	1.3	0.224	0.15	0.435	0.198	0.999	0.999	0.997	0.998	2.34567	2.77022	1.70882	2.46229
873	Q6P587-1	FAHD1	Isoform 1 of Oxaloacetate tautomerase FAHD1, mitochondrial	-0.205	-0.1	-0.0603	-0.485	0.707	0.854	0.912	0.38	0.999	0.999	0.997	0.998	0.867539	0.933033	0.959065	0.714497
874	Q6UW68	TMEM205	Transmembrane protein 205	-0.081	0.0731	-0.23	-0.306	0.828	0.845	0.541	0.419	0.999	0.999	0.997	0.998	0.945402	1.05197	0.852635	0.808881
875	Q6YN16-2	HSDL2	Isoform 2 of Hydroxysteroid dehydrogenase-like protein 2	0.475	0.789	0.566	-0.0137	0.52	0.293	0.446	0.985	0.999	0.999	0.997	0.998	1.38992	1.72788	1.48041	0.990549
876	Q7KZF4	SND1	Staphylococcal nuclease domain-containing protein 1	-0.0588	-0.0181	0.0476	0.0762	0.713	0.91	0.766	0.634	0.999	0.999	0.997	0.998	0.960062	0.987532	1.03354	1.05424
877	Q7L1Q6-2	BZW1	Isoform 2 of eIF5-mimic protein 2	0.302	-0.0273	0.223	0.0651	0.291	0.922	0.43	0.816	0.999	0.999	0.997	0.998	1.23285	0.981255	1.16716	1.04616
878	Q7L2H7	EIF3M	Eukaryotic translation initiation factor 3 subunit M	-0.0542	0.253	0.223	0.495	0.895	0.542	0.59	0.243	0.999	0.999	0.997	0.998	0.963128	1.19168	1.16716	1.40932
879	Q7L5N1	COPS6	COP9 signalosome complex subunit 6	0.0958	0.147	0.178	-0.137	0.832	0.745	0.693	0.762	0.999	0.999	0.997	0.998	1.06866	1.10726	1.13131	0.909408
880	Q7L9L4-2	MOB1B	Isoform 2 of MOB kinase activator 1B	0.17	0.155	-0.0544	0.131	0.462	0.501	0.812	0.568	0.999	0.999	0.997	0.998	1.12506	1.11342	0.962995	1.09505
881	Q7RTV0	PHF5A	PHD finger-like domain-containing protein 5A	0.0305	-0.18	0.0714	-0.175	0.879	0.376	0.722	0.39	0.999	0.999	0.997	0.998	1.02137	0.882703	1.05074	0.885768
882	Q7Z4H3-2	HDDC2	Isoform 2 of 5'-deoxynucleotidase HDDC2	0.242	0.413	0.145	0.691	0.55	0.315	0.719	0.104	0.999	0.999	0.997	0.998	1.18263	1.33145	1.10573	1.6144
883	Q7Z4V5-2	HDGFL2	Isoform 2 of Hepatoma-derived growth factor-related protein 2	0.0095	-0.508	0.135	-0.894	0.967	0.0408	0.554	0.00167	0.999	0.999	0.997	0.396	1.00661	0.703197	1.09809	0.53812
884	Q7Z4W1	DCXR	L-xylulose reductase	-0.882	0.145	-0.273	0.162	0.0081	0.612	0.345	0.571	0.999	0.999	0.997	0.998	0.542615	1.10573	0.827597	1.11884
885	Q86SX6	GLRX5	Glutaredoxin-related protein 5, mitochondrial	-0.177	0.711	-0.875	0.681	0.782	0.278	0.187	0.298	0.999	0.999	0.997	0.998	0.88454	1.63694	0.545254	1.60325
886	Q86UP2-2	KTN1	Isoform 2 of Kinectin	0.649	-0.0707	-0.635	-0.191	0.117	0.857	0.124	0.628	0.999	0.999	0.997	0.998	1.56808	0.952176	0.643941	0.875998
887	Q86V81	ALYREF	THO complex subunit 4	-0.407	0.273	-0.0151	0.105	0.449	0.61	0.977	0.843	0.999	0.999	0.997	0.998	0.75419	1.20832	0.989588	1.07549
888	Q86VR2	RETREG3	Reticulophagy regulator 3	-0.489	-0.675	-0.752	-1.63	0.445	0.298	0.249	0.0219	0.999	0.999	0.997	0.998	0.712519	0.626332	0.59378	0.323088
889	Q86X55-1	CARM1	Isoform 1 of Histone-arginine methyltransferase CARM1	-0.023	-0.092	-0.0702	0.257	0.964	0.856	0.89	0.615	0.999	0.999	0.997	0.998	0.984184	0.938221	0.952506	1.19499
890	Q86X76-2	NIT1	Isoform 1 of Deaminated glutathione amidase	0.144	-0.261	0.281	0.279	0.613	0.368	0.333	0.336	0.999	0.999	0.997	0.998	1.10496	0.834509	1.21504	1.21335
891	Q86XP3-2	DDX42	Isoform 2 of ATP-dependent RNA helicase DDX42	0.323	0.305	0.236	0.514	0.534	0.557	0.649	0.328	0.999	0.999	0.997	0.998	1.25093	1.23542	1.17772	1.428
892	Q86XR7-2	TICAM2	Isoform 2 of TIR domain-containing adapter molecule 2	0.216	0.566	0.959	0.851	0.76	0.428	0.19	0.241	0.999	0.999	0.997	0.998	1.16151	1.48041	1.94396	1.80375
893	Q86Y39-2	NDUFA11	Isoform 2 of NADH dehydrogenase [ubiquinone] 1 alpha subcomplex subunit 11	0.0201	0.397	-0.00766	-0.768	0.962	0.358	0.986	0.0894	0.999	0.999	0.997	0.998	1.01403	1.31677	0.994705	0.587231
894	Q8IUI8-2	CRLF3	Isoform 2 of Cytokine receptor-like factor 3	0.339	-0.129	0.139	-0.0395	0.632	0.855	0.844	0.955	0.999	0.999	0.997	0.998	1.26488	0.914465	1.10114	0.972992
895	Q8IVD9	NUDCD3	NudC domain-containing protein 3	0.224	-0.0786	0.634	0.309	0.715	0.897	0.31	0.615	0.999	0.999	0.997	0.998	1.16797	0.946976	1.55186	1.23885
896	Q8IXI1	RHOT2	Mitochondrial Rho GTPase 2	0.0151	-0.0401	0.0888	-0.0968	0.95	0.867	0.712	0.687	0.999	0.999	0.997	0.998	1.01052	0.972588	1.06349	0.935105
897	Q8IY67-2	RAVER1	Isoform 2 of Ribonucleoprotein PTB-binding 1	-0.738	0.415	-0.816	-0.308	0.269	0.527	0.225	0.637	0.999	0.999	0.997	0.998	0.59957	1.3333	0.568015	0.807761
898	Q8N0X7	SPART	Spartin	-0.709	-0.403	-0.43	-0.546	0.122	0.363	0.333	0.224	0.999	0.999	0.997	0.998	0.611744	0.756284	0.742262	0.684916
899	Q8N108-12	MIER1	Isoform 2 of Mesoderm induction early response protein 1	1.17	-0.00913	-0.178	0.12	0.238	0.992	0.854	0.901	0.999	0.999	0.997	0.998	2.25012	0.993692	0.883928	1.08673
900	Q8N163-2	CCAR2	Isoform 2 of Cell cycle and apoptosis regulator protein 2	0.637	0.449	0.366	0.157	0.168	0.321	0.416	0.725	0.999	0.999	0.997	0.998	1.55509	1.36509	1.28877	1.11497
901	Q8N543	OGFOD1	Prolyl 3-hydroxylase OGFOD1	-0.114	-0.0209	0.158	-0.123	0.771	0.957	0.688	0.753	0.999	0.999	0.997	0.998	0.924023	0.985618	1.11574	0.918276
902	Q8N5I9	NOPCHAP1	NOP protein chaperone 1	-0.0424	-0.304	-0.105	-0.0877	0.962	0.733	0.906	0.921	0.999	0.999	0.997	0.998	0.971038	0.810003	0.929805	0.941022
903	Q8N5K1	CISD2	CDGSH iron-sulfur domain-containing protein 2	-2.59	0.0482	-0.814	-2.93	0.0478	0.968	0.502	0.0286	0.999	0.999	0.997	0.998	0.166086	1.03397	0.568803	0.131215
904	Q8N684-2	CPSF7	Isoform 2 of Cleavage and polyadenylation specificity factor subunit 7	-0.387	-0.00822	0.72	-0.328	0.523	0.989	0.245	0.587	0.999	0.999	0.997	0.998	0.764718	0.994319	1.64718	0.79664
905	Q8N8S7-2	ENAH	Isoform 2 of Protein enabled homolog	0.194	0.04	0.0803	0.143	0.383	0.855	0.714	0.517	0.999	0.999	0.997	0.998	1.14393	1.02811	1.05724	1.1042
906	Q8NB37-2	GATD1	Isoform 2 of Glutamine amidotransferase-like class 1 domain-containing protein 1	-0.0419	0.24	0.266	0.164	0.888	0.428	0.38	0.584	0.999	0.999	0.997	0.998	0.971375	1.18099	1.20247	1.12039
907	Q8NBJ5	COLGALT1	Procollagen galactosyltransferase 1	0.321	0.641	0.105	-0.157	0.455	0.149	0.805	0.712	0.999	0.999	0.997	0.998	1.2492	1.55941	1.07549	0.896888
908	Q8NBJ7	SUMF2	Inactive C-alpha-formylglycine-generating enzyme 2	0.416	0.135	0.0222	0.311	0.337	0.752	0.958	0.47	0.999	0.999	0.997	0.998	1.33422	1.09809	1.01551	1.24057
909	Q8NBS9-2	TXNDC5	Isoform 2 of Thioredoxin domain-containing protein 5	0.216	0.054	0.337	0.475	0.54	0.877	0.343	0.19	0.999	0.999	0.997	0.998	1.16151	1.03814	1.26313	1.38992
910	Q8NC51-3	SERBP1	Isoform 3 of SERPINE1 mRNA-binding protein 1	0.0934	0.0195	0.0755	-0.00808	0.536	0.896	0.616	0.957	0.999	0.999	0.997	0.998	1.06688	1.01361	1.05373	0.994415
911	Q8NCW5-2	NAXE	Isoform 2 of NAD(P)H-hydrate epimerase	0.131	0.0719	0.12	0.15	0.404	0.644	0.444	0.342	0.999	0.999	0.997	0.998	1.09505	1.0511	1.08673	1.10957
912	Q8NE71-2	ABCF1	Isoform 2 of ATP-binding cassette sub-family F member 1	0.0294	-0.498	-0.211	-0.435	0.947	0.273	0.635	0.335	0.999	0.999	0.997	0.998	1.02059	0.708088	0.863938	0.739694
913	Q8NFH3	NUP43	Nucleoporin Nup43	0.123	-0.256	-0.0764	0.17	0.78	0.562	0.862	0.7	0.999	0.999	0.997	0.998	1.089	0.837406	0.948421	1.12506
914	Q8NFM4	ADCY4	Adenylate cyclase type 4	-0.193	-0.205	-0.148	-0.954	0.491	0.464	0.595	0.00432	0.999	0.999	0.997	0.732	0.874785	0.867539	0.902501	0.516199
915	Q8NHP8-2	PLBD2	Isoform 2 of Putative phospholipase B-like 2	0.27	0.611	0.471	0.0788	0.574	0.215	0.333	0.869	0.999	0.999	0.997	0.998	1.20581	1.52732	1.38607	1.05614
916	Q8TAT6-2	NPLOC4	Isoform 2 of Nuclear protein localization protein 4 homolog	0.967	0.437	-0.0739	0.265	0.00817	0.178	0.813	0.402	0.999	0.999	0.997	0.998	1.95477	1.35379	0.950066	1.20164
917	Q8TC12-2	RDH11	Isoform 2 of Retinol dehydrogenase 11	0.524	-0.00384	0.207	-0.124	0.0132	0.983	0.272	0.505	0.999	0.999	0.997	0.998	1.43794	0.997342	1.15429	0.91764
918	Q8TCD5-2	NT5C	Isoform 2 of 5'(3')-deoxyribonucleotidase, cytosolic type	0.0413	0.0655	0.21	0.123	0.839	0.747	0.31	0.547	0.999	0.999	0.997	0.998	1.02904	1.04645	1.15669	1.089
919	Q8TCT9-5	HM13	Isoform 5 of Signal peptide peptidase	-0.0606	-0.163	-0.106	-0.0587	0.857	0.628	0.753	0.861	0.999	0.999	0.997	0.998	0.958865	0.893166	0.929161	0.960129
920	Q8TEA8	DTD1	D-aminoacyl-tRNA deacylase 1	-0.473	-0.0915	-0.462	-0.812	0.479	0.89	0.489	0.234	0.999	0.999	0.997	0.998	0.720465	0.938546	0.725979	0.569592
921	Q8WUA2	PPIL4	Peptidyl-prolyl cis-trans isomerase-like 4	-1.09	-0.382	-0.825	-0.633	0.0423	0.442	0.112	0.212	0.999	0.999	0.997	0.998	0.469761	0.767373	0.564482	0.644834
922	Q8WW12-2	PCNP	Isoform 2 of PEST proteolytic signal-containing nuclear protein	-0.0547	0.0331	-0.0395	-0.0324	0.717	0.826	0.793	0.83	0.999	0.999	0.997	0.998	0.962795	1.02321	0.972992	0.977792
923	Q8WWM7-2	ATXN2L	Isoform 2 of Ataxin-2-like protein	-0.516	-0.657	-0.325	-0.253	0.0774	0.0303	0.247	0.363	0.999	0.999	0.997	0.998	0.699308	0.634196	0.798298	0.83915
924	Q8WXF1-2	PSPC1	Isoform 2 of Paraspeckle component 1	0.0113	-0.000758	0.345	0.148	0.976	0.998	0.365	0.693	0.999	0.999	0.997	0.998	1.00786	0.999475	1.27015	1.10803
925	Q8WXX5	DNAJC9	DnaJ homolog subfamily C member 9	0.282	0.267	-0.334	0.103	0.359	0.384	0.281	0.734	0.999	0.999	0.997	0.998	1.21588	1.2033	0.793334	1.074
926	Q92499	DDX1	ATP-dependent RNA helicase DDX1	0.116	-0.101	0.0804	-0.0659	0.564	0.615	0.689	0.742	0.999	0.999	0.997	0.998	1.08373	0.932386	1.05731	0.955349
927	Q92520	FAM3C	Protein FAM3C	-0.41	-0.038	-0.695	0.174	0.308	0.923	0.0961	0.659	0.999	0.999	0.997	0.998	0.752623	0.974004	0.617709	1.12818
928	Q92522	H1-10	Histone H1.10	-0.153	0.264	-0.0343	-0.515	0.913	0.852	0.981	0.715	0.999	0.999	0.997	0.998	0.899378	1.2008	0.976505	0.699793
929	Q92542-2	NCSTN	Isoform 2 of Nicastrin	-0.982	0.0384	-0.362	-0.211	0.0559	0.935	0.45	0.657	0.999	0.999	0.997	0.998	0.506277	1.02697	0.778085	0.863938
930	Q92597	NDRG1	Protein NDRG1	0.468	0.144	0.237	0.0737	0.202	0.685	0.507	0.835	0.999	0.999	0.997	0.998	1.38319	1.10496	1.17854	1.05241
931	Q92598-4	HSPH1	Isoform 4 of Heat shock protein 105 kDa	-0.276	-0.285	-0.0358	-0.172	0.223	0.208	0.87	0.439	0.999	0.999	0.997	0.998	0.825878	0.820742	0.975491	0.887611
932	Q92688-2	ANP32B	Isoform 2 of Acidic leucine-rich nuclear phosphoprotein 32 family member B	-0.208	-0.0697	-0.234	0.248	0.561	0.844	0.514	0.489	0.999	0.999	0.997	0.998	0.865737	0.952836	0.850274	1.18756
933	Q92734-2	TFG	Isoform 2 of Protein TFG	-0.582	-0.97	-0.493	-0.641	0.0907	0.00984	0.145	0.0655	0.999	0.999	0.997	0.998	0.668037	0.510506	0.710546	0.641268
934	Q92841	DDX17	Probable ATP-dependent RNA helicase DDX17	-0.0362	-0.0122	-0.243	0.0629	0.92	0.973	0.501	0.861	0.999	0.999	0.997	0.998	0.97522	0.991579	0.844986	1.04456
935	Q92879-2	CELF1	Isoform 2 of CUGBP Elav-like family member 1	0.0302	-0.183	-0.273	-0.618	0.936	0.628	0.473	0.12	0.999	0.999	0.997	0.998	1.02115	0.880869	0.827597	0.651574
936	Q92890-1	UFD1	Isoform Long of Ubiquitin recognition factor in ER-associated degradation protein 1	-0.00874	-0.236	-0.0846	-0.222	0.958	0.173	0.613	0.197	0.999	0.999	0.997	0.998	0.99396	0.849096	0.943046	0.857376
937	Q92905	COPS5	COP9 signalosome complex subunit 5	0.883	0.59	0.638	0.695	0.00147	0.0178	0.0117	0.00724	0.348	0.999	0.997	0.953	1.84421	1.50525	1.55617	1.61888
938	Q92922	SMARCC1	SWI/SNF complex subunit SMARCC1	-0.192	-0.35	-0.962	-0.934	0.851	0.732	0.353	0.367	0.999	0.999	0.997	0.998	0.875391	0.784584	0.513345	0.523405
939	Q92945	KHSRP	Far upstream element-binding protein 2	0.0407	-0.106	-0.0143	-0.143	0.829	0.576	0.939	0.451	0.999	0.999	0.997	0.998	1.02861	0.929161	0.990137	0.905634
940	Q92973-2	TNPO1	Isoform 2 of Transportin-1	0.297	0.105	0.0386	0.042	0.63	0.864	0.95	0.945	0.999	0.999	0.997	0.998	1.22859	1.07549	1.02712	1.02954
941	Q93009-3	USP7	Isoform 3 of Ubiquitin carboxyl-terminal hydrolase 7	-0.00785	-0.344	-0.0754	-0.396	0.982	0.323	0.825	0.258	0.999	0.999	0.997	0.998	0.994574	0.787854	0.949079	0.759962
942	Q969E2-2	SCAMP4	Isoform 2 of Secretory carrier-associated membrane protein 4	0.0213	-0.0563	-0.204	-0.0835	0.928	0.811	0.394	0.723	0.999	0.999	0.997	0.998	1.01487	0.961727	0.86814	0.943765
943	Q969E8	TSR2	Pre-rRNA-processing protein TSR2 homolog	0.0137	0.115	-0.236	0.163	0.972	0.771	0.551	0.679	0.999	0.999	0.997	0.998	1.00954	1.08298	0.849096	1.11961
944	Q969G3-2	SMARCE1	Isoform 2 of SWI/SNF-related matrix-associated actin-dependent regulator of chromatin subfamily E member 1	0.479	0.235	0.533	1.68	0.433	0.697	0.384	0.0148	0.999	0.999	0.997	0.998	1.39378	1.17691	1.44693	3.20428
945	Q969H8	MYDGF	Myeloid-derived growth factor	0.165	-0.23	0.16	0.2	0.446	0.293	0.459	0.356	0.999	0.999	0.997	0.998	1.12117	0.852635	1.11729	1.1487
946	Q969T9	WBP2	WW domain-binding protein 2	-0.0731	-0.0769	-0.0505	0.0189	0.676	0.66	0.772	0.914	0.999	0.999	0.997	0.998	0.950593	0.948093	0.965602	1.01319
947	Q96A49	SYAP1	Synapse-associated protein 1	-0.231	-0.0663	-0.13	0.189	0.355	0.787	0.599	0.447	0.999	0.999	0.997	0.998	0.852044	0.955084	0.913831	1.13997
948	Q96A72	MAGOHB	Protein mago nashi homolog 2	-0.0273	-0.109	0.097	0.0563	0.931	0.731	0.759	0.859	0.999	0.999	0.997	0.998	0.981255	0.927231	1.06955	1.0398
949	Q96AE4-2	FUBP1	Isoform 2 of Far upstream element-binding protein 1	0.059	-0.0416	0.0448	0.0146	0.699	0.785	0.769	0.924	0.999	0.999	0.997	0.998	1.04174	0.971577	1.03154	1.01017
950	Q96AG4	LRRC59	Leucine-rich repeat-containing protein 59	0.287	0.283	0.239	0.185	0.188	0.193	0.268	0.385	0.999	0.999	0.997	0.998	1.2201	1.21672	1.18017	1.13682
951	Q96AY3	FKBP10	Peptidyl-prolyl cis-trans isomerase FKBP10	0.11	0.119	-0.0565	0.102	0.718	0.697	0.852	0.738	0.999	0.999	0.997	0.998	1.07923	1.08598	0.961594	1.07326
952	Q96B26	EXOSC8	Exosome complex component RRP43	-0.283	-0.154	-0.65	-0.765	0.564	0.752	0.198	0.135	0.999	0.999	0.997	0.998	0.82188	0.898755	0.63728	0.588453
953	Q96B36-2	AKT1S1	Isoform 2 of Proline-rich AKT1 substrate 1	-0.171	0.104	0.668	0.422	0.767	0.857	0.26	0.469	0.999	0.999	0.997	0.998	0.888227	1.07475	1.58887	1.33978
954	Q96C19	EFHD2	EF-hand domain-containing protein D2	0.614	0.747	1.11	1.03	0.315	0.226	0.0827	0.104	0.999	0.999	0.997	0.998	1.5305	1.6783	2.15846	2.04202
955	Q96C36	PYCR2	Pyrroline-5-carboxylate reductase 2	0.634	0.245	-0.0623	-0.693	0.693	0.878	0.969	0.666	0.999	0.999	0.997	0.998	1.55186	1.18509	0.957736	0.618566
956	Q96C86	DCPS	m7GpppX diphosphatase	0.166	-0.756	-0.483	-0.259	0.872	0.468	0.641	0.801	0.999	0.999	0.997	0.998	1.12194	0.592136	0.715488	0.835667
957	Q96CN7	ISOC1	Isochorismatase domain-containing protein 1	-0.174	-0.208	-0.299	0.211	0.31	0.23	0.0937	0.224	0.999	0.999	0.997	0.998	0.886382	0.865737	0.812816	1.15749
958	Q96CT7	CCDC124	Coiled-coil domain-containing protein 124	-0.146	-0.133	-0.352	-0.19	0.66	0.69	0.299	0.57	0.999	0.999	0.997	0.998	0.903753	0.911933	0.783497	0.876606
959	Q96CX2	KCTD12	BTB/POZ domain-containing protein KCTD12	-0.444	-0.0339	-0.249	-0.136	0.096	0.893	0.332	0.59	0.999	0.999	0.997	0.998	0.735094	0.976776	0.841479	0.910039
960	Q96EE3-1	SEH1L	Isoform B of Nucleoporin SEH1	-0.336	-1.05	-0.787	-0.88	0.805	0.443	0.564	0.52	0.999	0.999	0.997	0.998	0.792235	0.482968	0.579548	0.543367
961	Q96EK6	GNPNAT1	Glucosamine 6-phosphate N-acetyltransferase	-0.328	0.447	0.608	0.322	0.383	0.24	0.119	0.392	0.999	0.999	0.997	0.998	0.79664	1.3632	1.52414	1.25006
962	Q96EP5-2	DAZAP1	Isoform 2 of DAZ-associated protein 1	-0.133	0.0338	0.355	0.00694	0.655	0.909	0.245	0.981	0.999	0.999	0.997	0.998	0.911933	1.0237	1.27899	1.00482
963	Q96F63	CCDC97	Coiled-coil domain-containing protein 97	-0.342	0.315	-0.459	-1	0.498	0.532	0.367	0.0633	0.999	0.999	0.997	0.998	0.788947	1.24401	0.72749	0.5
964	Q96FV2-2	SCRN2	Isoform 2 of Secernin-2	0.0899	0.364	0.282	0.381	0.85	0.449	0.556	0.429	0.999	0.999	0.997	0.998	1.0643	1.28699	1.21588	1.30224
965	Q96G28-2	CFAP36	Isoform 2 of Cilia- and flagella-associated protein 36	0.603	0.0223	0.185	0.469	0.284	0.968	0.736	0.4	0.999	0.999	0.997	0.998	1.51887	1.01558	1.13682	1.38415
966	Q96GX9	APIP	Methylthioribulose-1-phosphate dehydratase	0.295	-0.78	-0.0692	0.463	0.478	0.0765	0.866	0.272	0.999	0.999	0.997	0.998	1.22688	0.582367	0.953166	1.37841
967	Q96HE7	ERO1A	ERO1-like protein alpha	0.0894	-0.115	-0.0679	0.0151	0.715	0.639	0.781	0.951	0.999	0.999	0.997	0.998	1.06393	0.923382	0.954026	1.01052
968	Q96HY6	DDRGK1	DDRGK domain-containing protein 1	0.162	0.265	0.446	0.819	0.867	0.784	0.646	0.404	0.999	0.999	0.997	0.998	1.11884	1.20164	1.36226	1.76418
969	Q96IX5	ATP5MK	ATP synthase F(0) complex subunit k, mitochondrial	0.0489	-0.01	0.0103	0.0744	0.886	0.977	0.976	0.827	0.999	0.999	0.997	0.998	1.03448	0.993092	1.00716	1.05292
970	Q96J01-2	THOC3	Isoform 2 of THO complex subunit 3	0.137	-0.18	0.214	-0.258	0.906	0.877	0.853	0.824	0.999	0.999	0.997	0.998	1.09962	0.882703	1.1599	0.836246
971	Q96K17-2	BTF3L4	Isoform 2 of Transcription factor BTF3 homolog 4	-0.21	0.332	0.0581	0.227	0.416	0.207	0.82	0.382	0.999	0.999	0.997	0.998	0.864537	1.25876	1.04109	1.1704
972	Q96KB5-2	PBK	Isoform 2 of Lymphokine-activated killer T-cell-originated protein kinase	-0.645	-0.446	-0.217	-0.115	0.125	0.276	0.588	0.774	0.999	0.999	0.997	0.998	0.639493	0.734075	0.860353	0.923382
973	Q96KP4-2	CNDP2	Isoform 2 of Cytosolic non-specific dipeptidase	-0.219	-0.471	-0.18	-0.445	0.442	0.114	0.526	0.133	0.999	0.999	0.997	0.998	0.859161	0.721464	0.882703	0.734584
974	Q96RP9	GFM1	Elongation factor G, mitochondrial	0.0885	-1.16	-0.595	-0.954	0.915	0.178	0.478	0.263	0.999	0.999	0.997	0.998	1.06326	0.447513	0.662044	0.516199
975	Q96SZ5	ADO	2-aminoethanethiol dioxygenase	-0.0595	0.0119	-0.322	-0.18	0.802	0.96	0.189	0.451	0.999	0.999	0.997	0.998	0.959597	1.00828	0.79996	0.882703
976	Q99426	TBCB	Tubulin-folding cofactor B	0.0532	-0.124	-0.0221	0.0138	0.847	0.653	0.936	0.96	0.999	0.999	0.997	0.998	1.03756	0.91764	0.984798	1.00961
977	Q99436	PSMB7	Proteasome subunit beta type-7	0.0607	-0.0914	-0.0159	-0.0441	0.741	0.62	0.931	0.81	0.999	0.999	0.997	0.998	1.04297	0.938611	0.989039	0.969895
978	Q99460-2	PSMD1	Isoform 2 of 26S proteasome non-ATPase regulatory subunit 1	0.116	0.117	-0.0775	-0.0103	0.455	0.45	0.614	0.946	0.999	0.999	0.997	0.998	1.08373	1.08448	0.947698	0.992886
979	Q99497	PARK7	Parkinson disease protein 7	0.392	0.741	0.57	0.622	0.142	0.0117	0.0412	0.0283	0.999	0.999	0.997	0.998	1.31221	1.67133	1.48452	1.53901
980	Q99536	VAT1	Synaptic vesicle membrane protein VAT-1 homolog	-0.0688	-0.119	-0.0055	-0.196	0.743	0.571	0.979	0.357	0.999	0.999	0.997	0.998	0.953431	0.920826	0.996195	0.872968
981	Q99598	TSNAX	Translin-associated protein X	-0.358	0.692	0.285	0.355	0.476	0.181	0.569	0.48	0.999	0.999	0.997	0.998	0.780245	1.61552	1.21841	1.27899
982	Q99614	TTC1	Tetratricopeptide repeat protein 1	-0.105	-0.173	0.0989	0.0296	0.685	0.507	0.703	0.909	0.999	0.999	0.997	0.998	0.929805	0.886996	1.07096	1.02073
983	Q99615-2	DNAJC7	Isoform 2 of DnaJ homolog subfamily C member 7	0.162	0.355	0.054	0.421	0.812	0.604	0.937	0.54	0.999	0.999	0.997	0.998	1.11884	1.27899	1.03814	1.33886
984	Q99623-2	PHB2	Isoform 2 of Prohibitin-2	-0.367	0.434	-1.6	0.292	0.715	0.666	0.129	0.771	0.999	0.999	0.997	0.998	0.775393	1.35097	0.329877	1.22434
985	Q99627-2	COPS8	Isoform 2 of COP9 signalosome complex subunit 8	0.551	0.118	-0.389	0.128	0.549	0.897	0.67	0.888	0.999	0.999	0.997	0.998	1.4651	1.08523	0.763659	1.09278
986	Q99714	HSD17B10	3-hydroxyacyl-CoA dehydrogenase type-2	0.0794	0.00657	0.0248	-0.138	0.712	0.976	0.908	0.525	0.999	0.999	0.997	0.998	1.05658	1.00456	1.01734	0.908778
987	Q99720	SIGMAR1	Sigma non-opioid intracellular receptor 1	-0.094	-0.263	-0.272	0.109	0.681	0.263	0.247	0.636	0.999	0.999	0.997	0.998	0.936921	0.833353	0.828171	1.07848
988	Q99729-2	HNRNPAB	Isoform 2 of Heterogeneous nuclear ribonucleoprotein A/B	-0.353	-0.289	0.0238	-0.189	0.175	0.26	0.924	0.454	0.999	0.999	0.997	0.998	0.782954	0.818469	1.01663	0.877214
989	Q99733-2	NAP1L4	Isoform 2 of Nucleosome assembly protein 1-like 4	-0.0904	-0.03	0.0582	-0.0101	0.684	0.892	0.793	0.964	0.999	0.999	0.997	0.998	0.939262	0.97942	1.04117	0.993024
990	Q99735-2	MGST2	Isoform 2 of Microsomal glutathione S-transferase 2	0.552	0.0341	0.179	0.0363	0.121	0.92	0.599	0.915	0.999	0.999	0.997	0.998	1.46612	1.02392	1.1321	1.02548
991	Q99798	ACO2	Aconitate hydratase, mitochondrial	0.198	-0.372	0.0458	-0.063	0.831	0.69	0.961	0.946	0.999	0.999	0.997	0.998	1.14711	0.772711	1.03226	0.957271
992	Q99829	CPNE1	Copine-1	-0.256	-0.584	-0.505	-0.492	0.601	0.244	0.31	0.322	0.999	0.999	0.997	0.998	0.837406	0.667112	0.70466	0.711039
993	Q99832-3	CCT7	Isoform 3 of T-complex protein 1 subunit eta	-0.00994	0.0157	-0.0787	-0.27	0.976	0.962	0.814	0.425	0.999	0.999	0.997	0.998	0.993134	1.01094	0.946911	0.82932
994	Q99873-3	PRMT1	Isoform 3 of Protein arginine N-methyltransferase 1	0.125	-0.175	0.0119	0.0126	0.569	0.429	0.957	0.954	0.999	0.999	0.997	0.998	1.09051	0.885768	1.00828	1.00877
995	Q99961	SH3GL1	Endophilin-A2	0.229	0.19	0.0778	0.0625	0.312	0.398	0.726	0.778	0.999	0.999	0.997	0.998	1.17202	1.14076	1.05541	1.04427
996	Q9BQA1	WDR77	Methylosome protein WDR77	-0.164	-0.272	-0.0649	-0.21	0.678	0.493	0.869	0.596	0.999	0.999	0.997	0.998	0.892547	0.828171	0.956012	0.864537
997	Q9BR76	CORO1B	Coronin-1B	-0.445	-0.0802	0.434	0.374	0.531	0.909	0.54	0.597	0.999	0.999	0.997	0.998	0.734584	0.945927	1.35097	1.29594
998	Q9BRA2	TXNDC17	Thioredoxin domain-containing protein 17	0.0608	-0.214	0.00235	-0.167	0.686	0.169	0.987	0.278	0.999	0.999	0.997	0.998	1.04304	0.862144	1.00163	0.890693
999	Q9BRP1	PDCD2L	Programmed cell death protein 2-like	0.187	0.496	0.0702	0.204	0.816	0.539	0.93	0.799	0.999	0.999	0.997	0.998	1.13839	1.4103	1.04986	1.15189
1000	Q9BRT3	MIEN1	Migration and invasion enhancer 1	-0.131	-0.121	-0.102	-0.0467	0.507	0.54	0.603	0.812	0.999	0.999	0.997	0.998	0.913198	0.91955	0.93174	0.968148
1001	Q9BRX5-3	GINS3	Isoform 3 of DNA replication complex GINS protein PSF3	0.399	0.695	1.82	0.178	0.696	0.5	0.0926	0.861	0.999	0.999	0.997	0.998	1.31859	1.61888	3.53081	1.13131
1002	Q9BRX8-2	PRXL2A	Isoform 2 of Peroxiredoxin-like 2A	-0.179	-0.158	-0.125	-0.149	0.566	0.612	0.689	0.631	0.999	0.999	0.997	0.998	0.883315	0.896267	0.917004	0.901875
1003	Q9BS26	ERP44	Endoplasmic reticulum resident protein 44	-0.0415	0.0445	-0.186	0.0166	0.813	0.8	0.3	0.924	0.999	0.999	0.997	0.998	0.971644	1.03133	0.87904	1.01157
1004	Q9BSD7	NTPCR	Cancer-related nucleoside-triphosphatase	0.0815	-0.173	-0.555	0.0851	0.775	0.546	0.0695	0.765	0.999	0.999	0.997	0.998	1.05812	0.886996	0.680657	1.06076
1005	Q9BSH4	TACO1	Translational activator of cytochrome c oxidase 1	0.918	0.655	0.942	0.58	0.0674	0.177	0.0613	0.228	0.999	0.999	0.997	0.998	1.88949	1.57462	1.92119	1.49485
1006	Q9BSJ8-2	ESYT1	Isoform 2 of Extended synaptotagmin-1	0.0187	-0.0525	0.289	-0.0873	0.962	0.894	0.47	0.825	0.999	0.999	0.997	0.998	1.01305	0.964264	1.22179	0.941283
1007	Q9BTT0-3	ANP32E	Isoform 3 of Acidic leucine-rich nuclear phosphoprotein 32 family member E	-0.00927	0.56	0.0764	0.283	0.98	0.144	0.835	0.445	0.999	0.999	0.997	0.998	0.993595	1.47427	1.05438	1.21672
1008	Q9BUF5	TUBB6	Tubulin beta-6 chain	1.37	1.6	0.596	1.4	0.165	0.111	0.533	0.158	0.999	0.999	0.997	0.998	2.58471	3.03143	1.51152	2.63902
1009	Q9BUR5-2	APOO	Isoform 2 of MICOS complex subunit MIC26	-0.293	-0.322	0.00507	0.272	0.641	0.609	0.994	0.665	0.999	0.999	0.997	0.998	0.816203	0.79996	1.00352	1.20748
1010	Q9BUT1-2	BDH2	Isoform 2 of Dehydrogenase/reductase SDR family member 6	-0.225	-0.444	-0.53	-0.452	0.538	0.235	0.161	0.227	0.999	0.999	0.997	0.998	0.855595	0.735094	0.692555	0.731029
1011	Q9BV57-2	ADI1	Isoform 2 of Acireductone dioxygenase	0.624	-0.0614	0.103	0.51	0.332	0.922	0.87	0.424	0.999	0.999	0.997	0.998	1.54114	0.958334	1.074	1.42405
1012	Q9BV79-2	MECR	Isoform 2 of Enoyl-[acyl-carrier-protein] reductase, mitochondrial	0.703	0.436	0.528	0.359	0.0331	0.161	0.0957	0.243	0.999	0.999	0.997	0.998	1.62789	1.35285	1.44193	1.28254
1013	Q9BV86	NTMT1	N-terminal Xaa-Pro-Lys N-methyltransferase 1	0.0243	0.183	-0.116	-0.0598	0.964	0.733	0.828	0.911	0.999	0.999	0.997	0.998	1.01699	1.13524	0.922742	0.959397
1014	Q9BVC6	TMEM109	Voltage-gated monoatomic cation channel TMEM109	0.305	-0.0294	0.653	0.0254	0.575	0.957	0.242	0.963	0.999	0.999	0.997	0.998	1.23542	0.979828	1.57243	1.01776
1015	Q9BVG4	PBDC1	Protein PBDC1	-0.624	-0.315	-0.682	-0.409	0.0173	0.188	0.0107	0.0954	0.999	0.999	0.997	0.998	0.648869	0.803851	0.623301	0.753145
1016	Q9BVK6	TMED9	Transmembrane emp24 domain-containing protein 9	-0.0933	0.0606	-0.0464	0.259	0.613	0.742	0.801	0.175	0.999	0.999	0.997	0.998	0.937376	1.0429	0.96835	1.19665
1017	Q9BW83-2	IFT27	Isoform 2 of Intraflagellar transport protein 27 homolog	0.139	0.0936	-0.058	-0.105	0.45	0.609	0.751	0.568	0.999	0.999	0.997	0.998	1.10114	1.06703	0.960595	0.929805
1018	Q9BWD1	ACAT2	Acetyl-CoA acetyltransferase, cytosolic	0.231	-0.196	0.213	-0.017	0.351	0.426	0.39	0.944	0.999	0.999	0.997	0.998	1.17365	0.872968	1.1591	0.988286
1019	Q9BX68	HINT2	Adenosine 5'-monophosphoramidase HINT2	-0.284	-0.154	0.238	0.427	0.695	0.831	0.742	0.556	0.999	0.999	0.997	0.998	0.821311	0.898755	1.17936	1.34443
1020	Q9BXR0-2	QTRT1	Isoform 2 of Queuine tRNA-ribosyltransferase catalytic subunit 1	-0.0704	-0.177	-0.0857	-0.0187	0.659	0.277	0.592	0.907	0.999	0.999	0.997	0.998	0.952374	0.88454	0.942327	0.987122
1021	Q9BY32-2	ITPA	Isoform 2 of Inosine triphosphate pyrophosphatase	-0.0568	-0.932	0.605	-1.06	0.953	0.347	0.537	0.289	0.999	0.999	0.997	0.998	0.961394	0.524131	1.52098	0.479632
1022	Q9BY67-2	CADM1	Isoform 2 of Cell adhesion molecule 1	-0.115	-0.164	-0.358	-0.331	0.655	0.527	0.182	0.214	0.999	0.999	0.997	0.998	0.923382	0.892547	0.780245	0.794985
1023	Q9BZD4	NUF2	Kinetochore protein Nuf2	0.0756	-0.0499	0.249	0.0735	0.827	0.885	0.474	0.831	0.999	0.999	0.997	0.998	1.0538	0.966003	1.18838	1.05227
1024	Q9BZK3	NACA4P	Putative nascent polypeptide-associated complex subunit alpha-like protein	-0.663	-0.286	-1.21	-1.11	0.653	0.845	0.418	0.456	0.999	0.999	0.997	0.998	0.631564	0.820173	0.432269	0.463294
1025	Q9BZZ5-1	API5	Isoform 1 of Apoptosis inhibitor 5	-0.0824	0.0454	-0.254	0.0542	0.814	0.897	0.472	0.877	0.999	0.999	0.997	0.998	0.944485	1.03197	0.838568	1.03828
1026	Q9GZN8-2	ADISSP	Isoform 2 of Adipose-secreted signaling protein	-0.105	-0.203	0.0394	-0.187	0.558	0.265	0.824	0.303	0.999	0.999	0.997	0.998	0.929805	0.868742	1.02769	0.87843
1027	Q9GZS3	SKIC8	Superkiller complex protein 8	1.14	1.01	0.537	0.605	0.255	0.307	0.583	0.536	0.999	0.999	0.997	0.998	2.20381	2.01391	1.45095	1.52098
1028	Q9GZT8-2	NIF3L1	Isoform 2 of NIF3-like protein 1	-0.48	-0.09	-0.405	-0.482	0.144	0.774	0.212	0.142	0.999	0.999	0.997	0.998	0.716978	0.939523	0.755236	0.715984
1029	Q9GZT9-2	EGLN1	Isoform 2 of Egl nine homolog 1	0.256	0.646	0.174	0.619	0.494	0.101	0.641	0.114	0.999	0.999	0.997	0.998	1.19416	1.56482	1.12818	1.53581
1030	Q9GZZ1	NAA50	N-alpha-acetyltransferase 50	0.0238	0.351	-0.172	-0.0733	0.955	0.413	0.685	0.863	0.999	0.999	0.997	0.998	1.01663	1.27544	0.887611	0.950461
1031	Q9GZZ9-2	UBA5	Isoform 2 of Ubiquitin-like modifier-activating enzyme 5	-0.487	-0.0946	-0.709	-0.347	0.19	0.792	0.0664	0.343	0.999	0.999	0.997	0.998	0.713507	0.936532	0.611744	0.786217
1032	Q9H0C8	ILKAP	Integrin-linked kinase-associated serine/threonine phosphatase 2C	-0.546	-0.69	-0.832	0.0557	0.365	0.257	0.177	0.925	0.999	0.999	0.997	0.998	0.684916	0.619854	0.56175	1.03936
1033	Q9H0U4	RAB1B	Ras-related protein Rab-1B	-0.0798	-0.417	-0.249	0.00822	0.714	0.0739	0.265	0.97	0.999	0.999	0.997	0.998	0.946189	0.74898	0.841479	1.00571
1034	Q9H1E3	NUCKS1	Nuclear ubiquitous casein and cyclin-dependent kinase substrate 1	-0.147	-0.0148	-0.0526	-0.0108	0.316	0.918	0.715	0.94	0.999	0.999	0.997	0.998	0.903127	0.989794	0.964197	0.992542
1035	Q9H2J4	PDCL3	Phosducin-like protein 3	0.105	-0.149	0.103	-0.13	0.861	0.806	0.864	0.829	0.999	0.999	0.997	0.998	1.07549	0.901875	1.074	0.913831
1036	Q9H2P9-2	DPH5	Isoform 2 of Diphthine methyl ester synthase	-0.184	-0.202	-0.331	-0.111	0.513	0.474	0.25	0.692	0.999	0.999	0.997	0.998	0.880259	0.869345	0.794985	0.925946
1037	Q9H2U2-2	PPA2	Isoform 2 of Inorganic pyrophosphatase 2, mitochondrial	0.238	0.0864	-0.23	0.147	0.155	0.592	0.168	0.368	0.999	0.999	0.997	0.998	1.17936	1.06172	0.852635	1.10726
1038	Q9H3K2	GHITM	Growth hormone-inducible transmembrane protein	-0.0762	-0.232	-0.07	-0.336	0.867	0.612	0.878	0.464	0.999	0.999	0.997	0.998	0.948553	0.851454	0.952638	0.792235
1039	Q9H3K6-2	BOLA2	Isoform 2 of BolA-like protein 2	-0.114	-0.086	-0.11	-0.0411	0.736	0.8	0.745	0.904	0.999	0.999	0.997	0.998	0.924023	0.942131	0.926588	0.971914
1040	Q9H3N1	TMX1	Thioredoxin-related transmembrane protein 1	-0.122	-0.18	-0.139	-0.221	0.516	0.341	0.459	0.246	0.999	0.999	0.997	0.998	0.918913	0.882703	0.908148	0.857971
1041	Q9H3P7	ACBD3	Golgi resident protein GCP60	-0.0132	-0.195	-0.242	-0.274	0.949	0.354	0.253	0.2	0.999	0.999	0.997	0.998	0.990892	0.873573	0.845572	0.827023
1042	Q9H6Z4-2	RANBP3	Isoform 2 of Ran-binding protein 3	-0.499	-0.0232	-0.0678	-0.541	0.456	0.972	0.918	0.42	0.999	0.999	0.997	0.998	0.707597	0.984048	0.954092	0.687294
1043	Q9H773	DCTPP1	dCTP pyrophosphatase 1	-0.0453	0.313	0.103	0.166	0.86	0.236	0.688	0.521	0.999	0.999	0.997	0.998	0.969088	1.24229	1.074	1.12194
1044	Q9H7Z7	PTGES2	Prostaglandin E synthase 2	0.266	0.771	-0.158	-0.404	0.581	0.126	0.742	0.405	0.999	0.999	0.997	0.998	1.20247	1.70645	0.896267	0.75576
1045	Q9H8M7	MINDY3	Ubiquitin carboxyl-terminal hydrolase MINDY-3	0.373	-0.024	1.15	0.605	0.77	0.985	0.373	0.636	0.999	0.999	0.997	0.998	1.29504	0.983502	2.21914	1.52098
1046	Q9H8Y8-2	GORASP2	Isoform 2 of Golgi reassembly-stacking protein 2	-0.201	-0.443	-0.399	-0.239	0.341	0.0498	0.0729	0.262	0.999	0.999	0.997	0.998	0.869947	0.735603	0.758384	0.847332
1047	Q9H9S4	CAB39L	Calcium-binding protein 39-like	0.139	-0.087	-0.0167	0.44	0.764	0.851	0.971	0.351	0.999	0.999	0.997	0.998	1.10114	0.941478	0.988491	1.3566
1048	Q9HAV7	GRPEL1	GrpE protein homolog 1, mitochondrial	-0.0186	0.342	0.232	0.3	0.957	0.329	0.504	0.39	0.999	0.999	0.997	0.998	0.98719	1.26751	1.17446	1.23114
1049	Q9HB07	MYG1	MYG1 exonuclease	-0.354	-0.204	-0.181	-0.318	0.15	0.392	0.445	0.191	0.999	0.999	0.997	0.998	0.782412	0.86814	0.882091	0.802181
1050	Q9HB71-3	CACYBP	Isoform 3 of Calcyclin-binding protein	0.087	0.0749	-0.0201	0.0378	0.694	0.735	0.927	0.864	0.999	0.999	0.997	0.998	1.06216	1.05329	0.986164	1.02655
1051	Q9HC38-2	GLOD4	Isoform 2 of Glyoxalase domain-containing protein 4	0.016	-0.211	-0.103	-0.196	0.948	0.397	0.676	0.432	0.999	0.999	0.997	0.998	1.01115	0.863938	0.931095	0.872968
1052	Q9HD45	TM9SF3	Transmembrane 9 superfamily member 3	-1.51	-1.18	-2.37	-1.77	0.191	0.299	0.0499	0.13	0.999	0.999	0.997	0.998	0.351111	0.441351	0.193446	0.293209
1053	Q9HDC9	APMAP	Adipocyte plasma membrane-associated protein	-0.202	-0.257	-0.179	-0.0741	0.552	0.452	0.597	0.826	0.999	0.999	0.997	0.998	0.869345	0.836826	0.883315	0.949935
1054	Q9NP72	RAB18	Ras-related protein Rab-18	-0.496	-0.194	0.0324	0.0864	0.0758	0.461	0.901	0.741	0.999	0.999	0.997	0.998	0.70907	0.874179	1.02271	1.06172
1055	Q9NP77	SSU72	RNA polymerase II subunit A C-terminal domain phosphatase SSU72	-0.155	0.0727	-0.481	-0.584	0.8	0.906	0.439	0.35	0.999	0.999	0.997	0.998	0.898132	1.05168	0.716481	0.667112
1056	Q9NP79	VTA1	Vacuolar protein sorting-associated protein VTA1 homolog	0.0321	-0.324	-0.389	-0.185	0.938	0.436	0.352	0.653	0.999	0.999	0.997	0.998	1.0225	0.798852	0.763659	0.879649
1057	Q9NPD8	UBE2T	Ubiquitin-conjugating enzyme E2 T	0.375	0.331	-0.304	0.573	0.496	0.547	0.579	0.304	0.999	0.999	0.997	0.998	1.29684	1.25788	0.810003	1.48761
1058	Q9NPH2-2	ISYNA1	Isoform 2 of Inositol-3-phosphate synthase 1	-0.344	-0.169	-0.0572	-0.316	0.126	0.436	0.789	0.156	0.999	0.999	0.997	0.998	0.787854	0.889459	0.961128	0.803294
1059	Q9NQ88	TIGAR	Fructose-2,6-bisphosphatase TIGAR	-0.136	-0.129	-0.186	-0.00167	0.495	0.516	0.354	0.993	0.999	0.999	0.997	0.998	0.910039	0.914465	0.87904	0.998843
1060	Q9NQC3-2	RTN4	Isoform B of Reticulon-4	-0.48	-0.0869	-0.125	-0.372	0.021	0.639	0.501	0.062	0.999	0.999	0.997	0.998	0.716978	0.941544	0.917004	0.772711
1061	Q9NQP4	PFDN4	Prefoldin subunit 4	-0.097	0.0347	0.351	-0.00988	0.858	0.949	0.521	0.985	0.999	0.999	0.997	0.998	0.934975	1.02434	1.27544	0.993175
1062	Q9NQR4	NIT2	Omega-amidase NIT2	0.467	0.32	0.367	0.193	0.127	0.283	0.222	0.511	0.999	0.999	0.997	0.998	1.38223	1.24833	1.28967	1.14314
1063	Q9NQT5-2	EXOSC3	Isoform 2 of Exosome complex component RRP40	-0.936	-0.42	-0.101	-0.949	0.177	0.532	0.879	0.172	0.999	0.999	0.997	0.998	0.52268	0.747425	0.932386	0.517991
1064	Q9NQW7-3	XPNPEP1	Isoform 3 of Xaa-Pro aminopeptidase 1	0.196	-0.465	-0.0183	-0.614	0.819	0.588	0.983	0.476	0.999	0.999	0.997	0.998	1.14552	0.724471	0.987396	0.653383
1065	Q9NR30	DDX21	Nucleolar RNA helicase 2	0.517	0.234	0.161	0.0143	0.029	0.284	0.454	0.946	0.999	0.999	0.997	0.998	1.43098	1.17609	1.11806	1.00996
1066	Q9NR31	SAR1A	Small COPII coat GTPase SAR1A	0.293	0.229	-0.255	0.146	0.124	0.22	0.176	0.426	0.999	0.999	0.997	0.998	1.22519	1.17202	0.837987	1.1065
1067	Q9NR45	NANS	N-acetylneuraminate-9-phosphate synthase	-0.278	0.11	-0.136	-0.424	0.393	0.731	0.672	0.202	0.999	0.999	0.997	0.998	0.824734	1.07923	0.910039	0.745355
1068	Q9NR46-2	SH3GLB2	Isoform 2 of Endophilin-B2	-0.57	0.294	-0.114	0.231	0.557	0.761	0.906	0.811	0.999	0.999	0.997	0.998	0.673617	1.22603	0.924023	1.17365
1069	Q9NRF9	POLE3	DNA polymerase epsilon subunit 3	1.38	-0.439	0.573	1.67	0.293	0.733	0.657	0.209	0.999	0.999	0.997	0.998	2.60268	0.737646	1.48761	3.18215
1070	Q9NRX4-2	PHPT1	Isoform 2 of 14 kDa phosphohistidine phosphatase	-0.0974	0.0394	-0.0168	-0.0922	0.587	0.825	0.925	0.607	0.999	0.999	0.997	0.998	0.934716	1.02769	0.988423	0.938091
1071	Q9NRX5	SERINC1	Serine incorporator 1	0.48	-0.771	-0.674	-0.407	0.592	0.394	0.454	0.649	0.999	0.999	0.997	0.998	1.39474	0.586011	0.626767	0.75419
1072	Q9NRY5	FAM114A2	Protein FAM114A2	0.234	0.222	0.142	0.153	0.444	0.466	0.638	0.613	0.999	0.999	0.997	0.998	1.17609	1.16635	1.10343	1.11188
1073	Q9NS69	TOMM22	Mitochondrial import receptor subunit TOM22 homolog	-0.638	-1.94	-1.65	-1.19	0.659	0.194	0.266	0.418	0.999	0.999	0.997	0.998	0.642603	0.260616	0.31864	0.438303
1074	Q9NS86	LANCL2	LanC-like protein 2	-0.0967	-0.783	-0.407	-0.439	0.835	0.11	0.387	0.352	0.999	0.999	0.997	0.998	0.93517	0.581157	0.75419	0.737646
1075	Q9NSE4	IARS2	Isoleucine--tRNA ligase, mitochondrial	-0.545	-0.194	0.324	-0.759	0.236	0.664	0.472	0.107	0.999	0.999	0.997	0.998	0.685391	0.874179	1.2518	0.590906
1076	Q9NTK5	OLA1	Obg-like ATPase 1	-0.0344	-0.147	-0.104	0.0344	0.842	0.4	0.55	0.842	0.999	0.999	0.997	0.998	0.976438	0.903127	0.93045	1.02413
1077	Q9NTZ6	RBM12	RNA-binding protein 12	-0.22	-0.341	-0.00809	-0.209	0.417	0.218	0.976	0.441	0.999	0.999	0.997	0.998	0.858565	0.789494	0.994408	0.865137
1078	Q9NUJ1-2	ABHD10	Isoform 2 of Palmitoyl-protein thioesterase ABHD10, mitochondrial	-0.763	-0.224	-0.662	-0.0495	0.587	0.872	0.637	0.972	0.999	0.999	0.997	0.998	0.58927	0.856188	0.632002	0.966271
1079	Q9NUU7	DDX19A	ATP-dependent RNA helicase DDX19A	0.165	-0.46	-0.357	-1.04	0.869	0.649	0.723	0.31	0.999	0.999	0.997	0.998	1.12117	0.726986	0.780786	0.486327
1080	Q9NVA2	SEPTIN11	Septin-11	-0.291	-0.324	0.191	-0.0827	0.222	0.177	0.414	0.72	0.999	0.999	0.997	0.998	0.817335	0.798852	1.14155	0.944289
1081	Q9NVJ2	ARL8B	ADP-ribosylation factor-like protein 8B	-0.0109	0.0938	-0.104	0.0883	0.964	0.702	0.673	0.719	0.999	0.999	0.997	0.998	0.992473	1.06718	0.93045	1.06312
1082	Q9NVQ4-2	FAIM	Isoform 2 of Fas apoptotic inhibitory molecule 1	0.139	0.0464	-0.325	-0.0294	0.687	0.893	0.353	0.932	0.999	0.999	0.997	0.998	1.10114	1.03268	0.798298	0.979828
1083	Q9NVS9-3	PNPO	Isoform 3 of Pyridoxine-5'-phosphate oxidase	-0.228	-0.122	-0.447	-0.0669	0.325	0.593	0.0677	0.769	0.999	0.999	0.997	0.998	0.853818	0.918913	0.733567	0.954687
1084	Q9NWT6	HIF1AN	Hypoxia-inducible factor 1-alpha inhibitor	-0.589	0.00653	-0.193	-0.776	0.407	0.993	0.782	0.28	0.999	0.999	0.997	0.998	0.664804	1.00454	0.874785	0.583984
1085	Q9NWV4	CZIB	CXXC motif containing zinc binding protein	-0.291	-0.036	-0.359	-0.083	0.311	0.898	0.218	0.768	0.999	0.999	0.997	0.998	0.817335	0.975355	0.779705	0.944092
1086	Q9NX46	ADPRS	ADP-ribosylhydrolase ARH3	-0.00667	-0.149	-0.0863	-0.0912	0.976	0.509	0.7	0.684	0.999	0.999	0.997	0.998	0.995387	0.901875	0.941935	0.938742
1087	Q9NX55	HYPK	Huntingtin-interacting protein K	-0.451	2.08	-0.513	0.975	0.407	0.0019	0.347	0.088	0.999	0.564	0.997	0.998	0.731536	4.22807	0.700764	1.96564
1088	Q9NX58	LYAR	Cell growth-regulating nucleolar protein	-0.172	0.0132	0.287	0.46	0.825	0.987	0.714	0.558	0.999	0.999	0.997	0.998	0.887611	1.00919	1.2201	1.37554
1089	Q9NY27-2	PPP4R2	Isoform 2 of Serine/threonine-protein phosphatase 4 regulatory subunit 2	-0.19	-0.471	-0.427	-0.284	0.495	0.107	0.141	0.315	0.999	0.999	0.997	0.998	0.876606	0.721464	0.743807	0.821311
1090	Q9NYK5-2	MRPL39	Isoform 2 of Large ribosomal subunit protein mL39	-0.15	-0.237	0.0455	-0.635	0.708	0.557	0.91	0.131	0.999	0.999	0.997	0.998	0.90125	0.848508	1.03204	0.643941
1091	Q9NYL9	TMOD3	Tropomodulin-3	-0.226	-0.137	-0.503	0.0473	0.612	0.757	0.268	0.915	0.999	0.999	0.997	0.998	0.855002	0.909408	0.705638	1.03333
1092	Q9NZ32	ACTR10	Actin-related protein 10	-0.555	-0.0934	0.363	-0.161	0.068	0.741	0.214	0.572	0.999	0.999	0.997	0.998	0.680657	0.937311	1.2861	0.894405
1093	Q9NZL4-3	HSPBP1	Isoform 3 of Hsp70-binding protein 1	-1.43	0.0577	0.191	-0.216	0.188	0.956	0.855	0.836	0.999	0.999	0.997	0.998	0.371131	1.04081	1.14155	0.860949
1094	Q9NZL9-2	MAT2B	Isoform 2 of Methionine adenosyltransferase 2 subunit beta	0.185	0.0089	0.298	0.11	0.42	0.969	0.204	0.628	0.999	0.999	0.997	0.998	1.13682	1.00619	1.22944	1.07923
1095	Q9NZW5	PALS2	Protein PALS2	-0.609	-0.294	-0.521	-0.0696	0.472	0.726	0.537	0.934	0.999	0.999	0.997	0.998	0.655651	0.815637	0.696889	0.952902
1096	Q9NZZ3-2	CHMP5	Isoform 2 of Charged multivesicular body protein 5	0.312	0.51	0.75	0.399	0.58	0.371	0.197	0.481	0.999	0.999	0.997	0.998	1.24143	1.42405	1.68179	1.31859
1097	Q9P035	HACD3	Very-long-chain (3R)-3-hydroxyacyl-CoA dehydratase 3	-0.0637	-0.143	-0.00927	-0.5	0.886	0.747	0.983	0.271	0.999	0.999	0.997	0.998	0.956807	0.905634	0.993595	0.707107
1098	Q9P0L0-2	VAPA	Isoform 2 of Vesicle-associated membrane protein-associated protein A	0.0442	-0.0706	0.00494	0.25	0.839	0.746	0.982	0.264	0.999	0.999	0.997	0.998	1.03111	0.952242	1.00343	1.18921
1099	Q9P1F3	ABRACL	Costars family protein ABRACL	0.566	0.314	0.248	0.809	0.0804	0.31	0.419	0.0183	0.999	0.999	0.997	0.998	1.48041	1.24315	1.18756	1.752
1100	Q9P258	RCC2	Protein RCC2	-0.147	-0.268	-0.0439	-0.176	0.548	0.284	0.857	0.476	0.999	0.999	0.997	0.998	0.903127	0.83047	0.970029	0.885154
1101	Q9P287-3	BCCIP	Isoform 3 of BRCA2 and CDKN1A-interacting protein	0.214	0.245	-0.0172	-0.0235	0.464	0.402	0.952	0.935	0.999	0.999	0.997	0.998	1.1599	1.18509	0.988149	0.983843
1102	Q9P2B2	PTGFRN	Prostaglandin F2 receptor negative regulator	-0.255	-0.0672	0.502	0.171	0.505	0.859	0.201	0.653	0.999	0.999	0.997	0.998	0.837987	0.954489	1.41618	1.12584
1103	Q9P2E9-3	RRBP1	Isoform 2 of Ribosome-binding protein 1	-0.252	0.33	-0.0742	0.156	0.422	0.297	0.811	0.617	0.999	0.999	0.997	0.998	0.839731	1.25701	0.949869	1.11419
1104	Q9P2T1-2	GMPR2	Isoform 2 of GMP reductase 2	0.404	-0.27	-0.584	-0.263	0.107	0.266	0.027	0.279	0.999	0.999	0.997	0.998	1.32317	0.82932	0.667112	0.833353
1105	Q9P2V4	LRIT1	Leucine-rich repeat, immunoglobulin-like domain and transmembrane domain-containing protein 1	0.53	-1.25	-1.01	-1.04	0.568	0.19	0.286	0.271	0.999	0.999	0.997	0.998	1.44393	0.420448	0.496546	0.486327
1106	Q9UBB6-2	NCDN	Isoform 2 of Neurochondrin	-0.0252	0.381	-0.111	0.0898	0.971	0.584	0.873	0.897	0.999	0.999	0.997	0.998	0.982684	1.30224	0.925946	1.06422
1107	Q9UBC2-2	EPS15L1	Isoform 2 of Epidermal growth factor receptor substrate 15-like 1	0.0983	0.388	0.468	-0.0297	0.86	0.491	0.408	0.957	0.999	0.999	0.997	0.998	1.07051	1.30858	1.38319	0.979624
1108	Q9UBE0-2	SAE1	Isoform 2 of SUMO-activating enzyme subunit 1	1.1	0.883	0.0638	0.792	0.315	0.415	0.952	0.463	0.999	0.999	0.997	0.998	2.14355	1.84421	1.04522	1.73147
1109	Q9UBL3-2	ASH2L	Isoform 2 of Set1/Ash2 histone methyltransferase complex subunit ASH2	0.777	1.04	0.612	2.15	0.159	0.0685	0.26	0.00135	0.999	0.999	0.997	0.396	1.71356	2.05623	1.52838	4.43828
1110	Q9UBQ5-2	EIF3K	Isoform 2 of Eukaryotic translation initiation factor 3 subunit K	-0.333	-0.0957	-0.266	-0.182	0.118	0.637	0.203	0.376	0.999	0.999	0.997	0.998	0.793884	0.935818	0.831622	0.88148
1111	Q9UBQ7	GRHPR	Glyoxylate reductase/hydroxypyruvate reductase	-0.247	-0.153	-0.0541	-0.125	0.216	0.433	0.779	0.52	0.999	0.999	0.997	0.998	0.842647	0.899378	0.963195	0.917004
1112	Q9UBT2-2	UBA2	Isoform 2 of SUMO-activating enzyme subunit 2	-1.07	-0.356	-0.785	-1.52	0.423	0.788	0.555	0.264	0.999	0.999	0.997	0.998	0.476319	0.781328	0.580352	0.348686
1113	Q9UFN0	NIPSNAP3A	Protein NipSnap homolog 3A	0.935	-0.369	-0.415	0.301	0.25	0.641	0.601	0.704	0.999	0.999	0.997	0.998	1.91189	0.774319	0.750019	1.232
1114	Q9UG63-2	ABCF2	Isoform 2 of ATP-binding cassette sub-family F member 2	0.847	0.0405	0.109	0.588	0.222	0.952	0.871	0.389	0.999	0.999	0.997	0.998	1.79876	1.02847	1.07848	1.50316
1115	Q9UHD1	CHORDC1	Cysteine and histidine-rich domain-containing protein 1	-0.107	-0.103	-0.122	-0.136	0.53	0.544	0.475	0.427	0.999	0.999	0.997	0.998	0.928517	0.931095	0.918913	0.910039
1116	Q9UHD9	UBQLN2	Ubiquilin-2	0.286	0.375	0.0813	0.312	0.143	0.0624	0.663	0.113	0.999	0.999	0.997	0.998	1.21926	1.29684	1.05797	1.24143
1117	Q9UHG3-2	PCYOX1	Isoform 2 of Prenylcysteine oxidase 1	0.142	0.145	-0.195	-0.0921	0.751	0.746	0.664	0.837	0.999	0.999	0.997	0.998	1.10343	1.10573	0.873573	0.938156
1118	Q9UHV9	PFDN2	Prefoldin subunit 2	0.202	0.426	0.0403	0.495	0.528	0.196	0.899	0.138	0.999	0.999	0.997	0.998	1.15029	1.3435	1.02833	1.40932
1119	Q9UHX1-5	PUF60	Isoform 5 of Poly(U)-binding-splicing factor PUF60	0.0308	0.166	0.154	0.128	0.891	0.464	0.498	0.57	0.999	0.999	0.997	0.998	1.02158	1.12194	1.11265	1.09278
1120	Q9UHY7	ENOPH1	Enolase-phosphatase E1	0.404	0.102	0.158	-0.438	0.0841	0.642	0.476	0.064	0.999	0.999	0.997	0.998	1.32317	1.07326	1.11574	0.738157
1121	Q9UI15	TAGLN3	Transgelin-3	-0.243	0.275	-0.0425	0.518	0.657	0.616	0.938	0.351	0.999	0.999	0.997	0.998	0.844986	1.20999	0.970971	1.43197
1122	Q9UI30-2	TRMT112	Isoform 2 of Multifunctional methyltransferase subunit TRM112-like protein	0.517	0.492	0.169	0.16	0.228	0.249	0.685	0.7	0.999	0.999	0.997	0.998	1.43098	1.40639	1.12428	1.11729
1123	Q9UJA5-2	TRMT6	Isoform 2 of tRNA (adenine(58)-N(1))-methyltransferase non-catalytic subunit TRM6	0.488	1.08	0.59	0.889	0.462	0.118	0.376	0.191	0.999	0.999	0.997	0.998	1.4025	2.11404	1.50525	1.85189
1124	Q9UJU6-2	DBNL	Isoform 2 of Drebrin-like protein	0.251	-0.0904	0.102	-0.08	0.15	0.59	0.545	0.633	0.999	0.999	0.997	0.998	1.19003	0.939262	1.07326	0.946058
1125	Q9UJZ1	STOML2	Stomatin-like protein 2, mitochondrial	-0.0195	-0.237	-0.225	-0.151	0.934	0.325	0.349	0.527	0.999	0.999	0.997	0.998	0.986575	0.848508	0.855595	0.900626
1126	Q9UK76	JPT1	Jupiter microtubule associated homolog 1	0.43	0.0605	0.122	0.285	0.0628	0.778	0.57	0.2	0.999	0.999	0.997	0.998	1.34723	1.04283	1.08824	1.21841
1127	Q9UKK9	NUDT5	ADP-sugar pyrophosphatase	-0.108	0.0706	-0.0573	-0.0632	0.483	0.644	0.707	0.679	0.999	0.999	0.997	0.998	0.927873	1.05015	0.961061	0.957139
1128	Q9UKY7-2	CDV3	Isoform 2 of Protein CDV3 homolog	0.0473	-0.233	-0.417	0.0668	0.941	0.714	0.514	0.916	0.999	0.999	0.997	0.998	1.03333	0.850864	0.74898	1.04739
1129	Q9UL25	RAB21	Ras-related protein Rab-21	0.558	0.319	-0.077	0.11	0.402	0.628	0.906	0.867	0.999	0.999	0.997	0.998	1.47223	1.24747	0.948027	1.07923
1130	Q9UL46	PSME2	Proteasome activator complex subunit 2	0.138	0.86	-0.34	0.21	0.782	0.103	0.499	0.674	0.999	0.999	0.997	0.998	1.10038	1.81504	0.790041	1.15669
1131	Q9ULC4-3	MCTS1	Isoform 3 of Malignant T-cell-amplified sequence 1	0.0403	-0.0296	-0.0388	-0.053	0.799	0.852	0.806	0.738	0.999	0.999	0.997	0.998	1.02833	0.979692	0.973464	0.96393
1132	Q9UMS0-3	NFU1	Isoform 3 of NFU1 iron-sulfur cluster scaffold homolog, mitochondrial	-0.0689	-0.211	-0.468	-0.0267	0.802	0.448	0.107	0.923	0.999	0.999	0.997	0.998	0.953365	0.863938	0.722966	0.981663
1133	Q9UMS4	PRPF19	Pre-mRNA-processing factor 19	-0.226	-0.19	-0.0537	-0.338	0.601	0.659	0.901	0.437	0.999	0.999	0.997	0.998	0.855002	0.876606	0.963462	0.791137
1134	Q9UMX0-2	UBQLN1	Isoform 2 of Ubiquilin-1	-0.0298	0.000681	-0.11	-0.0664	0.882	0.997	0.587	0.741	0.999	0.999	0.997	0.998	0.979556	1.00047	0.926588	0.955018
1135	Q9UMX5	NENF	Neudesin	-0.562	-0.0849	-0.0575	-0.089	0.0143	0.673	0.775	0.658	0.999	0.999	0.997	0.998	0.677362	0.94285	0.960928	0.940174
1136	Q9UMY4-1	SNX12	Isoform 1 of Sorting nexin-12	0.0861	0.284	-0.154	0.17	0.719	0.248	0.523	0.481	0.999	0.999	0.997	0.998	1.0615	1.21757	0.898755	1.12506
1137	Q9UN86-2	G3BP2	Isoform B of Ras GTPase-activating protein-binding protein 2	0.329	-0.394	-0.26	0.667	0.799	0.76	0.84	0.606	0.999	0.999	0.997	0.998	1.25614	0.761017	0.835088	1.58777
1138	Q9UNE7	STUB1	E3 ubiquitin-protein ligase CHIP	0.333	0.706	0.33	0.213	0.194	0.013	0.198	0.396	0.999	0.999	0.997	0.998	1.25963	1.63127	1.25701	1.1591
1139	Q9UNF0-2	PACSIN2	Isoform 2 of Protein kinase C and casein kinase substrate in neurons protein 2	-0.385	-0.505	-0.799	0.135	0.774	0.706	0.552	0.919	0.999	0.999	0.997	0.998	0.765779	0.70466	0.574747	1.09809
1140	Q9UNN5-2	FAF1	Isoform Short of FAS-associated factor 1	0.192	-0.0307	0.224	0.0701	0.68	0.947	0.631	0.88	0.999	0.999	0.997	0.998	1.14235	0.978945	1.16797	1.04979
1141	Q9UNP9-2	PPIE	Isoform B of Peptidyl-prolyl cis-trans isomerase E	0.238	0.373	-0.282	0.133	0.551	0.355	0.482	0.738	0.999	0.999	0.997	0.998	1.17936	1.29504	0.82245	1.09657
1142	Q9UNS2-2	COPS3	Isoform 2 of COP9 signalosome complex subunit 3	-0.102	0.099	0.272	0.205	0.796	0.803	0.496	0.606	0.999	0.999	0.997	0.998	0.93174	1.07103	1.20748	1.15269
1143	Q9UNZ2-5	NSFL1C	Isoform 3 of NSFL1 cofactor p47	-0.00133	-0.125	-0.186	-0.103	0.995	0.546	0.373	0.619	0.999	0.999	0.997	0.998	0.999079	0.917004	0.87904	0.931095
1144	Q9UPT9-2	USP22	Isoform 2 of Ubiquitin carboxyl-terminal hydrolase 22	-1.82	-1.2	-2.4	-1.52	0.0528	0.181	0.015	0.0975	0.999	0.999	0.997	0.998	0.283221	0.435275	0.189465	0.348686
1145	Q9UQ80	PA2G4	Proliferation-associated protein 2G4	-0.146	0.0259	-0.0198	-0.226	0.329	0.86	0.892	0.142	0.999	0.999	0.997	0.998	0.903753	1.01811	0.986369	0.855002
1146	Q9Y230	RUVBL2	RuvB-like 2	-0.145	-0.035	0.144	0.0287	0.318	0.805	0.321	0.839	0.999	0.999	0.997	0.998	0.904379	0.976032	1.10496	1.02009
1147	Q9Y237-2	PIN4	Isoform 2 of Peptidyl-prolyl cis-trans isomerase NIMA-interacting 4	0.15	0.305	-0.0435	-0.0309	0.598	0.293	0.878	0.913	0.999	0.999	0.997	0.998	1.10957	1.23542	0.970298	0.978809
1148	Q9Y265	RUVBL1	RuvB-like 1	0.061	0.0885	-0.0353	-0.134	0.75	0.645	0.853	0.487	0.999	0.999	0.997	0.998	1.04319	1.06326	0.975829	0.911301
1149	Q9Y266	NUDC	Nuclear migration protein nudC	0.291	0.329	0.203	0.172	0.128	0.0895	0.277	0.353	0.999	0.999	0.997	0.998	1.22349	1.25614	1.15109	1.12662
1150	Q9Y276	BCS1L	Mitochondrial chaperone BCS1	-0.18	-0.231	-1.79	-1.99	0.796	0.739	0.0219	0.0126	0.999	0.999	0.997	0.998	0.882703	0.852044	0.289172	0.251739
1151	Q9Y277	VDAC3	Non-selective voltage-gated ion channel VDAC3	-0.261	-0.407	-0.313	-0.378	0.581	0.395	0.51	0.428	0.999	0.999	0.997	0.998	0.834509	0.75419	0.804966	0.769504
1152	Q9Y295	DRG1	Developmentally-regulated GTP-binding protein 1	1.44	0.711	1.2	0.71	0.0881	0.379	0.149	0.379	0.999	0.999	0.997	0.998	2.71321	1.63694	2.2974	1.6358
1153	Q9Y2B0	CNPY2	Protein canopy homolog 2	0.0518	0.0683	-0.0555	0.199	0.79	0.726	0.775	0.315	0.999	0.999	0.997	0.998	1.03656	1.04848	0.962261	1.1479
1154	Q9Y2Q3-4	GSTK1	Isoform 4 of Glutathione S-transferase kappa 1	0.706	0.123	0.775	0.886	0.507	0.907	0.467	0.407	0.999	0.999	0.997	0.998	1.63127	1.089	1.71119	1.84805
1155	Q9Y2V2	CARHSP1	Calcium-regulated heat-stable protein 1	-0.219	-0.276	-0.244	-0.371	0.402	0.295	0.352	0.167	0.999	0.999	0.997	0.998	0.859161	0.825878	0.844401	0.773246
1156	Q9Y2W2	WBP11	WW domain-binding protein 11	-0.309	-0.0631	0.535	-0.224	0.734	0.945	0.558	0.805	0.999	0.999	0.997	0.998	0.807201	0.957205	1.44894	0.856188
1157	Q9Y2Z0-2	SUGT1	Isoform 2 of Protein SGT1 homolog	0.0353	0.395	-0.0294	-0.181	0.947	0.464	0.956	0.734	0.999	0.999	0.997	0.998	1.02477	1.31494	0.979828	0.882091
1158	Q9Y333	LSM2	U6 snRNA-associated Sm-like protein LSm2	-0.268	0.135	-0.0148	0.231	0.267	0.569	0.95	0.336	0.999	0.999	0.997	0.998	0.83047	1.09809	0.989794	1.17365
1159	Q9Y371-2	SH3GLB1	Isoform 2 of Endophilin-B1	-0.0398	-0.0659	-0.0223	-0.0203	0.872	0.79	0.928	0.935	0.999	0.999	0.997	0.998	0.97279	0.955349	0.984662	0.986028
1160	Q9Y383	LUC7L2	Putative RNA-binding protein Luc7-like 2	-0.0901	-0.173	0.119	0.0646	0.739	0.525	0.66	0.811	0.999	0.999	0.997	0.998	0.939458	0.886996	1.08598	1.04579
1161	Q9Y3A5	SBDS	Ribosome maturation protein SBDS	0.14	0.0564	0.135	0.17	0.544	0.806	0.558	0.464	0.999	0.999	0.997	0.998	1.10191	1.03987	1.09809	1.12506
1162	Q9Y3B2	EXOSC1	Exosome complex component CSL4	-1.19	-0.0178	0.106	-0.727	0.0272	0.971	0.827	0.151	0.999	0.999	0.997	0.998	0.438303	0.987738	1.07624	0.604159
1163	Q9Y3B8-2	REXO2	Isoform 2 of Oligoribonuclease, mitochondrial	-0.338	0.0313	-0.247	-0.448	0.381	0.934	0.52	0.252	0.999	0.999	0.997	0.998	0.791137	1.02193	0.842647	0.733058
1164	Q9Y3C6	PPIL1	Peptidyl-prolyl cis-trans isomerase-like 1	-0.0712	-0.503	0.0761	0.164	0.823	0.133	0.811	0.608	0.999	0.999	0.997	0.998	0.951846	0.705638	1.05416	1.12039
1165	Q9Y3C8	UFC1	Ubiquitin-fold modifier-conjugating enzyme 1	-0.53	0.251	0.125	0.207	0.324	0.634	0.812	0.695	0.999	0.999	0.997	0.998	0.692555	1.19003	1.09051	1.15429
1166	Q9Y3E5	PTRH2	Peptidyl-tRNA hydrolase 2, mitochondrial	-0.163	-0.185	-0.24	-0.338	0.672	0.63	0.534	0.385	0.999	0.999	0.997	0.998	0.893166	0.879649	0.846745	0.791137
1167	Q9Y3F4-2	STRAP	Isoform 2 of Serine-threonine kinase receptor-associated protein	0.103	0.0789	0.187	0.202	0.565	0.658	0.303	0.268	0.999	0.999	0.997	0.998	1.074	1.05621	1.13839	1.15029
1168	Q9Y3I0	RTCB	RNA-splicing ligase RtcB homolog	0.0282	0.529	0.352	0.369	0.942	0.189	0.373	0.351	0.999	0.999	0.997	0.998	1.01974	1.44293	1.27633	1.29146
1169	Q9Y3U8	RPL36	Large ribosomal subunit protein eL36	-0.314	-0.728	0.314	0.332	0.736	0.439	0.736	0.722	0.999	0.999	0.997	0.998	0.804408	0.60374	1.24315	1.25876
1170	Q9Y490-2	TLN1	Isoform 2 of Talin-1	0.121	0.0396	0.0227	-0.135	0.418	0.788	0.877	0.366	0.999	0.999	0.997	0.998	1.08749	1.02783	1.01586	0.91067
1171	Q9Y4L1	HYOU1	Hypoxia up-regulated protein 1	0.0178	-0.182	-0.115	-0.119	0.925	0.346	0.547	0.534	0.999	0.999	0.997	0.998	1.01241	0.88148	0.923382	0.920826
1172	Q9Y4Z0	LSM4	U6 snRNA-associated Sm-like protein LSm4	-0.16	-0.171	-0.0334	0.239	0.388	0.359	0.855	0.208	0.999	0.999	0.997	0.998	0.895025	0.888227	0.977115	1.18017
1173	Q9Y547	IFT25	Intraflagellar transport protein 25 homolog	0.875	0.2	0.472	0.278	0.0199	0.551	0.173	0.41	0.999	0.999	0.997	0.998	1.83401	1.1487	1.38703	1.21251
1174	Q9Y5M8	SRPRB	Signal recognition particle receptor subunit beta	-0.452	0.2	-0.705	-0.328	0.0782	0.41	0.0111	0.188	0.999	0.999	0.997	0.998	0.731029	1.1487	0.613442	0.79664
1175	Q9Y5S9-2	RBM8A	Isoform 2 of RNA-binding protein 8A	-0.181	0.041	0.065	-0.307	0.37	0.837	0.744	0.14	0.999	0.999	0.997	0.998	0.882091	1.02883	1.04608	0.808321
1176	Q9Y5X3	SNX5	Sorting nexin-5	0.115	-0.489	-0.137	0.144	0.78	0.247	0.739	0.727	0.999	0.999	0.997	0.998	1.08298	0.712519	0.909408	1.10496
1177	Q9Y5Z4	HEBP2	Heme-binding protein 2	0.569	0.459	0.402	0.342	0.0363	0.0814	0.122	0.181	0.999	0.999	0.997	0.998	1.48349	1.37459	1.32134	1.26751
1178	Q9Y606-2	PUS1	Isoform 2 of Pseudouridylate synthase 1 homolog	-0.517	0.355	-0.72	-0.222	0.547	0.678	0.406	0.795	0.999	0.999	0.997	0.998	0.698823	1.27899	0.607097	0.857376
1179	Q9Y617	PSAT1	Phosphoserine aminotransferase	0.374	0.201	0.162	-0.181	0.58	0.766	0.809	0.788	0.999	0.999	0.997	0.998	1.29594	1.14949	1.11884	0.882091
1180	Q9Y6A9	SPCS1	Signal peptidase complex subunit 1	0.705	0.569	0.213	0.444	0.0865	0.157	0.583	0.262	0.999	0.999	0.997	0.998	1.63014	1.48349	1.1591	1.36037
1181	Q9Y6B6	SAR1B	Small COPII coat GTPase SAR1B	-0.00721	-0.553	0.195	-0.212	0.989	0.315	0.718	0.694	0.999	0.999	0.997	0.998	0.995015	0.681601	1.14472	0.86334
1182	Q9Y6C9	MTCH2	Mitochondrial carrier homolog 2	-0.112	-0.215	-0.437	-0.121	0.796	0.621	0.322	0.779	0.999	0.999	0.997	0.998	0.925304	0.861546	0.738669	0.91955
1183	Q9Y6E2	BZW2	eIF5-mimic protein 1	0.579	-0.215	0.366	-0.0358	0.292	0.689	0.499	0.947	0.999	0.999	0.997	0.998	1.49381	0.861546	1.28877	0.975491
1184	Q9Y6H1	CHCHD2	Coiled-coil-helix-coiled-coil-helix domain-containing protein 2	-0.498	-0.143	-1.18	0.102	0.275	0.749	0.0189	0.818	0.999	0.999	0.997	0.998	0.708088	0.905634	0.441351	1.07326
