# Supplementary material for: Carbonic Anhydrase 3 Overexpression Modulates Signalling Pathways Associated with Cellular Stress Resilience and Proteostasis
Source: Int J Mol Sci. 2025 Dec 15;26(24):12064. doi: 10.3390/ijms262412064 (PMC12732632; doi:10.3390/ijms262412064)
Supplement: Supplementary file 1 [file ijms-26-12064-s001.zip › Supplementary Table files/Supplementary Table 2.xlsx]

## Sheet: Sheet1
	Files submitted to PRIDE
	No	File	Format	PRIDE label	Sample Type	Sample Identifier/Condition	Upload Complete (Y/N)
	1	YY_1_1_250711	MZID	RESULTS	Pull Down	Wild Type_C	PXD071770
	2	YY_1_2_250711	MZID	RESULTS	Pull Down	CDS_C	PXD071664
	3	YY_1_5_250711	MZID	RESULTS	Pull Down	CTL_1	PXD071664
	4	YY_2_1_250711	MZID	RESULTS	Pull Down	Wild Type_C	PXD071664
	5	YY_2_2_250711	MZID	RESULTS	Pull Down	CDS_C	PXD071664
	6	YY_2_3_250711	MZID	RESULTS	Pull Down	Wild Type_N	PXD071664
	7	YY_2_4_250711	MZID	RESULTS	Pull Down	CDS_N	PXD071664
	8	YY_2_5_250711	MZID	RESULTS	Pull Down	CTL_2	PXD071664
	9	YY_3_1_250711	MZID	RESULTS	Pull Down	Wild Type_C	PXD071664
	10	YY_3_2_250711	MZID	RESULTS	Pull Down	CDS_C	PXD071770
	11	YY_3_3_250711	MZID	RESULTS	Pull Down	Wild Type_N	PXD071770
	12	YY_3_4_250711	MZID	RESULTS	Pull Down	CDS_N	PXD071770
	13	YY_3_5_250711	MZID	RESULTS	Pull Down	CTL_3	PXD071770
	14	YY_1_1_250711	MZML	PEAK	Pull Down		PXD071770
	15	YY_1_2_250711	MZML	PEAK	Pull Down		PXD071664
	16	YY_1_5_250711	MZML	PEAK	Pull Down		PXD071664
	17	YY_2_1_250711	MZML	PEAK	Pull Down		PXD071664
	18	YY_2_2_250711	MZML	PEAK	Pull Down		PXD071664
	19	YY_2_3_250711	MZML	PEAK	Pull Down		PXD071664
	20	YY_2_4_250711	MZML	PEAK	Pull Down		PXD071664
	21	YY_2_5_250711	MZML	PEAK	Pull Down		PXD071664
	22	YY_3_1_250711	MZML	PEAK	Pull Down		PXD071664
	23	YY_3_2_250711	MZML	PEAK	Pull Down		PXD071664
	24	YY_3_3_250711	MZML	PEAK	Pull Down		PXD071770
	25	YY_3_4_250711	MZML	PEAK	Pull Down		PXD071770
	26	YY_3_5_250711	MZML	PEAK	Pull Down		PXD071770
	27	Frank_MA_1_1_08082025_20250808212846	MZID	RESULTS	Cell Lysate	Wild Type_C	PXD071770
	28	Frank_MA_1_2_08082025	MZID	RESULTS	Cell Lysate	CDS_C	PXD071770
	29	Frank_MA_1_3_08082025	MZID	RESULTS	Cell Lysate	Wild Type_N	PXD071770
	30	Frank_MA_1_4_08082025	MZID	RESULTS	Cell Lysate	CDS_N	PXD071770
	31	Frank_MA_1_5_08082025	MZID	RESULTS	Cell Lysate	CTL_1	PXD071770
	32	Frank_MA_2_1_08082025	MZID	RESULTS	Cell Lysate	Wild Type_C	PXD071770
	33	Frank_MA_2_2_08082025	MZID	RESULTS	Cell Lysate	CDS_C	PXD071770
	34	Frank_MA_2_3_08082025	MZID	RESULTS	Cell Lysate	Wild Type_N	PXD071770
	35	Frank_MA_2_4_08082025	MZID	RESULTS	Cell Lysate	CDS_N	PXD071770
	36	Frank_MA_2_5_08082025	MZID	RESULTS	Cell Lysate	CTL_2	PXD071770
	37	Frank_MA_3_1_08082025	MZID	RESULTS	Cell Lysate	Wild Type_C	PXD071770
	38	Frank_MA_3_2_08082025	MZID	RESULTS	Cell Lysate	CDS_C	PXD071770
	39	Frank_MA_3_3_08082025	MZID	RESULTS	Cell Lysate	Wild Type_N	PXD071770
	40	Frank_MA_3_4_08082025	MZID	RESULTS	Cell Lysate	CDS_N	PXD071770
	41	Frank_MA_3_5_08082025	MZID	RESULTS	Cell Lysate	CTL_3	PXD071770
	42	Frank_MA_1_1_08082025_20250808212846	MZML	PEAK	Cell Lysate		PXD071770
	43	Frank_MA_1_2_08082025	MZML	PEAK	Cell Lysate		PXD071770
	44	Frank_MA_1_3_08082025	MZML	PEAK	Cell Lysate		PXD071770
	45	Frank_MA_1_4_08082025	MZML	PEAK	Cell Lysate		PXD071770
	46	Frank_MA_1_5_08082025	MZML	PEAK	Cell Lysate		PXD071770
	47	Frank_MA_2_1_08082025	MZML	PEAK	Cell Lysate		PXD071770
	48	Frank_MA_2_2_08082025	MZML	PEAK	Cell Lysate		PXD071770
	49	Frank_MA_2_3_08082025	MZML	PEAK	Cell Lysate		PXD071770
	50	Frank_MA_2_4_08082025	MZML	PEAK	Cell Lysate		PXD071770
	51	Frank_MA_2_5_08082025	MZML	PEAK	Cell Lysate		PXD071770
	52	Frank_MA_3_1_08082025	MZML	PEAK	Cell Lysate		PXD071770
	53	Frank_MA_3_2_08082025	MZML	PEAK	Cell Lysate		PXD071770
	54	Frank_MA_3_3_08082025	MZML	PEAK	Cell Lysate		PXD071770
	55	Frank_MA_3_4_08082025	MZML	PEAK	Cell Lysate		PXD071770
	56	Frank_MA_3_5_08082025	MZML	PEAK	Cell Lysate		PXD071770
